# Supplementary material for: A pilot systematic genomic comparison of recurrence risks of hepatitis B virus-associated hepatocellular carcinoma with low- and high-degree liver fibrosis
Source: BMC Med. 2017 Dec 7;15:214. doi: 10.1186/s12916-017-0973-7 (PMC5719570; doi:10.1186/s12916-017-0973-7)
Supplement: Supplementary file 2 — Clinical information of HBV-HCC samples in Mount Sinai, TCGA, and ICGC cohorts. (XLSX 403 kb) [file 12916_2017_973_MOESM2_ESM.xlsx]

## Sheet: Sheet1
STable1. Clinical information of HBV-HCC samples in Mount Sinai, TCGA, and ICGC cohorts
Mount Sinai
PID	Age	Race	Gender	Tumor Size	PreOp AFP	Tumor HBV DNA	Tumor cccDNA	NT HBVDNA	NT cccDNA
P105	54	ASIAN	F	2.7	341	0.72	0.084	0.78	0.067
P106	57	ASIAN	M	4.5		0	0	0.0011	4e-06
P112	68	ASIAN	F	2	311	0.27	0	0.0026	0.0013
P131	56	ASIAN	M	4	5354	0.04	4.6e-05	0.058	0.018
P138	47	ASIAN	M	3.1	57	0	0	0.018	0.0013
P140	73	ASIAN	M	3	3	0.067	0.00073	0.059	0.026
P152	56	ASIAN	M	1.5	9	0.2	0.012	0.012	0.0011
P157	32	ASIAN	F	2.5	17	0.078	0.00071	0.75	0.84
P158	48	NA	F	3.6	30	8.3e-05	6.3e-05	0.0015	0.00079
P16	52	ASIAN	M	3	4	0.49	3.5e-05	0.37	0.0077
P161	62	ASIAN	M	4.8	69
P170	56	ASIAN	M	2	35	0.12	0.18	0.2	0.29
P171	55	ASIAN	M	1.4	34	0.16	0.058	0.037	0.28
P176	57	ASIAN	M	2.1	8	0.04	0.089	0.13	0.081
P179	60	ASIAN	F	2.1		0.0065	0.0077	0.041	0.4
P49	56	ASIAN	M	2.5	480	0	0	0.79	0.00061
P6	51	ASIAN	F	2	938	0.85	0.23	0.32	0.099
P62	46	ASIAN	F	1.6	552	0.86	0.16	0.046	0.038
P75	59	ASIAN	M	3	42	6.2e-05	1.9e-05	0.076	0.011
P94	45	ASIAN	M	3.4	8797	0.046	0.0031	0.042	0.0036
P99	26	ASIAN	M	4.3		0.00018	0	0.078	0.061
TCGA
TCGA Barcode	Age	Race	Gender	Residual_tumor	Vital_status	Days_to_follow_up	Ishak_score	Cirrhosis	Tumor_recurrence	HBV fusion transcript
										non-tumor	tumor
TCGA-BC-A10W	50	ASIAN	M	R1	Dead	91	3	No	Unknown	16	6
TCGA-BD-A2L6	69	WHITE	M	R0	Alive	1363	3	No	Unknown	No HBV integration identified
TCGA-DD-A113	55	WHITE	F	R0	Alive	3632	0	No	Yes
TCGA-DD-A114	42	BLACK OR AFRICAN AMERICAN	M	R0	Dead	1149	5	Yes	No
TCGA-DD-A116	68	ASIAN	M	R0	Dead	1622	3	No	Unknown	69	1
TCGA-DD-A118	77	WHITE	F	R0	Alive	3542	0	No	Yes	none identified
TCGA-DD-A119	40	ASIAN	M	R2	Dead	223	0	No	Unknown	12	1
TCGA-DD-A11A	67	BLACK OR AFRICAN AMERICAN	M	R0	Alive	241	0	No	Unknown	0	8
TCGA-DD-A11B	73	WHITE	M	RX	Dead	14	6	Yes	Unknown	No HBV integration identified
TCGA-DD-A11C	69	WHITE	M	RX	Alive	676	0	No	Unknown
TCGA-DD-A1EB	72	Unknown	F	R0	Dead	5003	0	No	Yes
TCGA-DD-A1EE	73	White	M	R0	Alive	NA	6	Yes	Yes
TCGA-DD-A1EG	76	WHITE	M	R0	Dead	1372	1	No	Yes
TCGA-DD-A1EH	23	WHITE	M	R0	Dead	2154	3	No	Yes	5	0
TCGA-DD-A1EI	46	ASIAN	M	R0	Alive	209	6	Yes	Yes	3	3
TCGA-DD-A39X	78	WHITE	F	R0	Dead	1694	0	No	Unknown	No HBV integration identified
TCGA-DD-A3A6	72	WHITE	F	R0	Dead	3258	0	No	No
TCGA-DD-A3A8	75	WHITE	M	R0	Dead	11	0	No	Unknown
TCGA-FV-A3I1	81	WHITE	F	R0	Alive	NA	0	No	No
TCGA-FV-A3R2	75	WHITE	M	R0	Dead	194	Unknown	Unknown	No
TCGA-G3-A3CH	53	ASIAN	M	R0	Alive	NA	6	Yes	Yes	58	0
ICGC
ID	Age	Tumor Size (mm)	Fibrosis*	Survival Month
RK010	46	24	4	53
RK012	63	23	4	56
RK014	47	40	4	15
RK020	58	50	3	52
RK034	38	18	3	44
RK050	65	30	3	49
RK073	62	20	4	13
RK079	51	100	2	39
RK083	71	45	2	39
RK092	58	15	4	40
RK098	69	150	1	9
RK106	45	26	2	34
RK107	57	26	4	34
RK126	58	33	1	30
RK130	42	43	3	29
RK141	31	60	1	7
RK146	57	23	3	30
RK147	50	88	2	29
RK159	65	36	2	11
RK226	59	45	2	16
RK312	66	48	0	10
* Inuyama index
