# Supplementary material for: A pilot systematic genomic comparison of recurrence risks of hepatitis B virus-associated hepatocellular carcinoma with low- and high-degree liver fibrosis
Source: BMC Med. 2017 Dec 7;15:214. doi: 10.1186/s12916-017-0973-7 (PMC5719570; doi:10.1186/s12916-017-0973-7)
Supplement: Supplementary file 3 — Supplementary materials and methods. (ZIP 1597 kb) [file 12916_2017_973_MOESM3_ESM.zip]

Archive with 8 entries (8 files):
- Supplementary_materials_methods_R2_final.docx
- Figure S11.tif
- Figure S12.tif
- Figure S13.tif
- Figure S14.tif
- Table S15.xlsx
- Table S16.xlsx
- Table S14.xlsx
