# Supplementary material for: A pilot systematic genomic comparison of recurrence risks of hepatitis B virus-associated hepatocellular carcinoma with low- and high-degree liver fibrosis
Source: BMC Med. 2017 Dec 7;15:214. doi: 10.1186/s12916-017-0973-7 (PMC5719570; doi:10.1186/s12916-017-0973-7)
Supplement: Supplementary file 3 — Supplementary materials and methods. (ZIP 1597 kb) [file 12916_2017_973_MOESM3_ESM.zip › Table S15.xlsx]

## Sheet: Sinai_HBV_normal_C2_liver.txt
Stable15. Significantly overlapping liver related gene sets in MsigDB C2 collections.
HBV integration Tissue	Geneset	Targets	Overlap	Oddratio	p-value	Overlap_gene
Non-neoplastic liver (374)	MARTORIATI_MDM4_TARGETS_FETAL_LIVER_DN	514	22	3.29	4.06554e-06	AMBP,TTR,SMAD3,TCF7L2,FGA,GTF3C2,ABCB7,OGFRL1,SOX4,ZMYND11,GLI3,CDH2,SUZ12,TCF4,CDC27,RBFOX2,APOA2,RFWD2,ALB,FBXW11,EFNA5,TMX4
	CAIRO_LIVER_DEVELOPMENT_DN	222	11	3.76	0.0003	CYP2F1,A2M,CFH,AMBP,FN1,GLDC,SERPING1,FAM46A,HP,FGA,CPS1
	MARTORIATI_MDM4_TARGETS_FETAL_LIVER_UP	227	10	3.31	0.001	ARAP2,GLUL,DDX3Y,ANO3,PDE4B,GBE1,A2M,TAGLN,FAT1,MAPKAPK3
Tumor (106)	HSIAO_LIVER_SPECIFIC_GENES	244	8	9.14	5.95402e-06	HP,ALB,APOH,ALDOB,HPD,CDH2,TF,SERPINF2
