# Supplementary material for: A pilot systematic genomic comparison of recurrence risks of hepatitis B virus-associated hepatocellular carcinoma with low- and high-degree liver fibrosis
Source: BMC Med. 2017 Dec 7;15:214. doi: 10.1186/s12916-017-0973-7 (PMC5719570; doi:10.1186/s12916-017-0973-7)
Supplement: Supplementary file 3 — Supplementary materials and methods. (ZIP 1597 kb) [file 12916_2017_973_MOESM3_ESM.zip › Table S16.xlsx]

## Sheet: Tumor_integration_signatures_KM
STable16. GO terms encriched in upregulated genes in HBV-KMT2B integration positive groups
Upregulated genes in HBV-KMT2B integration positive tumors
GOBPID	Pvalue	OddsRatio	ExpCount	Count	Size	Term
GO:0006956	6.10264e-11	25.5608	0.499326	10	68	complement activation
GO:0072376	7.47978e-10	19.2287	0.638844	10	87	protein activation cascade
GO:0006959	3.04927e-09	13.6705	0.961937	11	131	humoral immune response
GO:0006958	3.19359e-09	27.0633	0.374495	8	51	complement activation, classical pathway
GO:0002455	2.96871e-08	19.7026	0.491983	8	67	humoral immune response mediated by circulating immunoglobulin
GO:0032787	3.94826e-08	5.96143	3.3778	17	460	monocarboxylic acid metabolic process
GO:0006082	6.95269e-08	4.10099	7.50458	25	1022	organic acid metabolic process
GO:0019752	1.02955e-07	4.26216	6.55733	23	893	carboxylic acid metabolic process
GO:0002526	1.89742e-07	12.1892	0.859135	9	117	acute inflammatory response
GO:0016064	1.89742e-07	12.1892	0.859135	9	117	immunoglobulin mediated immune response
GO:0043436	2.14018e-07	3.95438	7.38709	24	1006	oxoacid metabolic process
GO:0019724	2.35889e-07	11.8573	0.881164	9	120	B cell mediated immunity
GO:0008206	7.67855e-07	22.5299	0.323094	6	44	bile acid metabolic process
GO:0008202	7.85544e-07	6.83387	2.01199	12	274	steroid metabolic process
GO:0006629	4.10514e-06	3.29501	8.71618	24	1187	lipid metabolic process
GO:0044283	4.96963e-06	4.85603	3.28968	14	448	small molecule biosynthetic process
GO:0044711	6.89385e-06	4.71051	3.38514	14	461	single-organism biosynthetic process
GO:0016053	1.18846e-05	5.65057	2.18822	11	298	organic acid biosynthetic process
GO:0046394	1.18846e-05	5.65057	2.18822	11	298	carboxylic acid biosynthetic process
GO:0015721	1.21735e-05	35.0452	0.146861	4	20	bile acid and bile salt transport
GO:0002443	1.22855e-05	6.2596	1.7917	10	244	leukocyte mediated immunity
GO:0002449	1.38753e-05	7.00171	1.43923	9	196	lymphocyte mediated immunity
GO:0006952	1.53562e-05	2.95807	10.0746	25	1372	defense response
GO:0002252	1.64334e-05	4.10008	4.1635	15	567	immune effector process
GO:0006953	1.88244e-05	17.6623	0.330437	5	45	acute-phase response
GO:0006805	1.92443e-05	7.8068	1.14551	8	156	xenobiotic metabolic process
GO:0071466	2.01553e-05	7.75387	1.15286	8	157	cellular response to xenobiotic stimulus
GO:0002460	2.06223e-05	6.64173	1.51267	9	206	adaptive immune response based on somatic recombination of immune receptors built from immunoglobulin superfamily domains
GO:0009410	2.31084e-05	7.59927	1.17489	8	160	response to xenobiotic stimulus
GO:0002253	3.69062e-05	4.57445	2.93721	12	400	activation of immune response
GO:0030449	4.23841e-05	24.3677	0.198262	4	27	regulation of complement activation
GO:2000257	4.23841e-05	24.3677	0.198262	4	27	regulation of protein activation cascade
GO:0002250	4.2721e-05	6.02129	1.65953	9	226	adaptive immune response
GO:0050778	4.65057e-05	4.16494	3.50263	13	477	positive regulation of immune response
GO:0050776	9.61686e-05	3.32941	5.43385	16	740	regulation of immune response
GO:0070887	0.000101484	2.44878	14.1647	29	1929	cellular response to chemical stimulus
GO:0006957	0.000132175	37.8834	0.102802	3	14	complement activation, alternative pathway
GO:0035455	0.000201182	32.0508	0.117489	3	16	response to interferon-alpha
GO:0002920	0.000272306	14.3551	0.31575	4	43	regulation of humoral immune response
GO:0002684	0.000283607	3.2669	4.77297	14	650	positive regulation of immune system process
GO:0043648	0.00032017	9.27315	0.594786	5	81	dicarboxylic acid metabolic process
GO:0009084	0.000342576	26.036	0.139518	3	19	glutamine family amino acid biosynthetic process
GO:0010951	0.000358417	6.9774	0.939908	6	128	negative regulation of endopeptidase activity
GO:0006955	0.000385962	2.54105	9.44314	21	1286	immune response
GO:0010466	0.000405746	6.80854	0.961937	6	131	negative regulation of peptidase activity
GO:0051346	0.000421301	4.8873	1.78436	8	243	negative regulation of hydrolase activity
GO:0070613	0.00052712	11.9052	0.374495	4	51	regulation of protein processing
GO:0072329	0.000548374	8.18929	0.668216	5	91	monocarboxylic acid catabolic process
GO:0006979	0.000594589	4.62696	1.87982	8	256	response to oxidative stress
GO:0052548	0.000610004	4.60806	1.88716	8	257	regulation of endopeptidase activity
GO:0006694	0.00064587	6.20707	1.05005	6	143	steroid biosynthetic process
GO:0006631	0.000647558	4.10668	2.38649	9	325	fatty acid metabolic process
GO:0045087	0.00069725	2.85109	5.84506	15	796	innate immune response
GO:0002682	0.000724397	2.58332	7.82767	18	1066	regulation of immune system process
GO:0052547	0.000745341	4.46215	1.9459	8	265	regulation of peptidase activity
GO:0016054	0.000762461	5.0645	1.49798	7	204	organic acid catabolic process
GO:0046395	0.000762461	5.0645	1.49798	7	204	carboxylic acid catabolic process
GO:0050727	0.000854575	4.96235	1.52735	7	208	regulation of inflammatory response
GO:0002673	0.000977836	9.98571	0.440582	4	60	regulation of acute inflammatory response
GO:0006699	0.000990855	17.3479	0.198262	3	27	bile acid biosynthetic process
GO:0008652	0.00104995	7.03606	0.771019	5	105	cellular amino acid biosynthetic process
GO:0015718	0.00114265	6.89715	0.785705	5	107	monocarboxylic acid transport
GO:0006954	0.00142877	3.16286	3.78901	11	516	inflammatory response
GO:1901607	0.00164818	8.5978	0.506669	4	69	alpha-amino acid biosynthetic process
GO:0044255	0.00186182	2.56503	6.44718	15	878	cellular lipid metabolic process
GO:0002697	0.00209076	4.21623	1.78436	7	243	regulation of immune effector process
GO:0017144	0.00212468	13.0038	0.257006	3	35	drug metabolic process
GO:0010934	0.00281418	30.5836	0.0807734	2	11	macrophage cytokine production
GO:0017187	0.00281418	30.5836	0.0807734	2	11	peptidyl-glutamic acid carboxylation
GO:0018214	0.00281418	30.5836	0.0807734	2	11	protein carboxylation
GO:0019373	0.00281418	30.5836	0.0807734	2	11	epoxygenase P450 pathway
GO:2000310	0.00281418	30.5836	0.0807734	2	11	regulation of N-methyl-D-aspartate selective glutamate receptor activity
GO:0072330	0.00298985	4.53185	1.41721	6	193	monocarboxylic acid biosynthetic process
GO:0008610	0.00310457	2.84648	4.18553	11	570	lipid biosynthetic process
GO:0044282	0.0033191	3.8661	1.93856	7	264	small molecule catabolic process
GO:0044712	0.0033191	3.8661	1.93856	7	264	single-organism catabolic process
GO:0031100	0.00335194	10.9461	0.301064	3	41	organ regeneration
GO:0042737	0.00336086	27.5234	0.0881164	2	12	drug catabolic process
GO:0060575	0.00336086	27.5234	0.0881164	2	12	intestinal epithelial cell differentiation
GO:0042542	0.0036812	6.80743	0.631501	4	86	response to hydrogen peroxide
GO:0042219	0.00395294	25.0195	0.0954594	2	13	cellular modified amino acid catabolic process
GO:1901605	0.00421462	4.21214	1.52001	6	207	alpha-amino acid metabolic process
GO:1901606	0.00433162	6.48904	0.660873	4	90	alpha-amino acid catabolic process
GO:0032101	0.00451498	3.04511	3.17219	9	432	regulation of response to external stimulus
GO:0035456	0.00458974	22.933	0.102802	2	14	response to interferon-beta
GO:0055114	0.00502797	2.80599	3.83306	10	522	oxidation-reduction process
GO:0005996	0.00503587	3.56887	2.09276	7	285	monosaccharide metabolic process
GO:0051336	0.00523332	2.42932	5.80834	13	791	regulation of hydrolase activity
GO:0006702	0.00527057	21.1675	0.110146	2	15	androgen biosynthetic process
GO:0006006	0.00529306	4.00975	1.59344	6	217	glucose metabolic process
GO:0002367	0.00555274	9.03753	0.359809	3	49	cytokine production involved in immune response
GO:0090023	0.00599477	19.6542	0.117489	2	16	positive regulation of neutrophil chemotaxis
GO:0015849	0.00603023	3.89728	1.6375	6	223	organic acid transport
GO:0046942	0.00603023	3.89728	1.6375	6	223	carboxylic acid transport
GO:0043086	0.00642621	2.70197	3.97258	10	541	negative regulation of catalytic activity
GO:0002690	0.00655575	8.48248	0.381838	3	52	positive regulation of leukocyte chemotaxis
GO:0061082	0.00676167	18.3427	0.124832	2	17	myeloid leukocyte cytokine production
GO:0006641	0.00720987	5.57524	0.763676	4	104	triglyceride metabolic process
GO:0015711	0.00747744	3.30212	2.25431	7	307	organic anion transport
GO:0071624	0.00757063	17.1951	0.132175	2	18	positive regulation of granulocyte chemotaxis
GO:0016051	0.00813976	4.27152	1.24097	5	169	carbohydrate biosynthetic process
GO:0009074	0.00842099	16.1825	0.139518	2	19	aromatic amino acid family catabolic process
GO:0006639	0.00848399	5.30794	0.800391	4	109	acylglycerol metabolic process
GO:0006638	0.00875535	5.2575	0.807734	4	110	neutral lipid metabolic process
GO:0051705	0.00886755	7.55403	0.425896	3	58	multi-organism behavior
GO:0042446	0.00929343	7.41863	0.433239	3	59	hormone biosynthetic process
GO:0034308	0.00931211	15.2825	0.146861	2	20	primary alcohol metabolic process
GO:0046718	0.00931211	15.2825	0.146861	2	20	viral entry into host cell
GO:0009063	0.00931498	5.15944	0.82242	4	112	cellular amino acid catabolic process
Downregulated genes in HBV-KMT2B integration positive tumors
GOBPID	Pvalue	OddsRatio	ExpCount	Count	Size	Term
GO:0071363	0.000315191	7.94137	0.974939	6	603	cellular response to growth factor stimulus
GO:0070848	0.000353495	7.76503	0.995958	6	616	response to growth factor stimulus
GO:0017015	0.000451975	23.1224	0.151981	3	94	regulation of transforming growth factor beta receptor signaling pathway
GO:0001838	0.00077373	19.1039	0.1827	3	113	embryonic epithelial tube formation
GO:0072175	0.0007938	18.9305	0.184317	3	114	epithelial tube formation
GO:0035148	0.00106094	17.0697	0.203719	3	126	tube formation
GO:0060562	0.00121647	9.91604	0.480194	4	297	epithelial tube morphogenesis
GO:0035239	0.00149378	9.36129	0.50768	4	314	tube morphogenesis
GO:0016331	0.00149714	15.0884	0.229588	3	142	morphogenesis of embryonic epithelium
GO:0090287	0.00192395	13.7857	0.250606	3	155	regulation of cellular response to growth factor stimulus
GO:0090092	0.00254464	12.4592	0.276475	3	171	regulation of transmembrane receptor protein serine/threonine kinase signaling pathway
GO:0007179	0.00267325	12.2381	0.281326	3	174	transforming growth factor beta receptor signaling pathway
GO:0007167	0.0028426	5.0774	1.48585	6	919	enzyme linked receptor protein signaling pathway
GO:0002009	0.00328662	7.47876	0.630558	4	390	morphogenesis of an epithelium
GO:0071560	0.00407032	10.4961	0.326597	3	202	cellular response to transforming growth factor beta stimulus
GO:0071559	0.004127	10.4429	0.328213	3	203	response to transforming growth factor beta stimulus
GO:0030512	0.00504519	20.9602	0.10671	2	66	negative regulation of transforming growth factor beta receptor signaling pathway
GO:0017148	0.00534749	20.3223	0.109943	2	68	negative regulation of translation
GO:0035295	0.00547068	6.44574	0.727567	4	450	tube development
GO:0001843	0.00663779	18.1155	0.122878	2	76	neural tube closure
GO:0060606	0.0068081	17.8727	0.124495	2	77	tube closure
GO:0048729	0.0074784	5.87377	0.795473	4	492	tissue morphogenesis
GO:0014020	0.00750912	16.9632	0.130962	2	81	primary neural tube formation
GO:0071495	0.00773415	4.69867	1.2789	5	791	cellular response to endogenous stimulus
GO:0009719	0.00808697	4.03448	1.83832	6	1137	response to endogenous stimulus
GO:0070887	0.00857842	3.35737	3.11884	8	1929	cellular response to chemical stimulus
GO:0090288	0.00939791	15.047	0.14713	2	91	negative regulation of cellular response to growth factor stimulus
GO:0001841	0.00979863	14.7143	0.150364	2	93	neural tube formation
GO:0007178	0.00983124	7.55584	0.449475	3	278	transmembrane receptor protein serine/threonine kinase signaling pathway
