# Supplementary material for: A pilot systematic genomic comparison of recurrence risks of hepatitis B virus-associated hepatocellular carcinoma with low- and high-degree liver fibrosis
Source: BMC Med. 2017 Dec 7;15:214. doi: 10.1186/s12916-017-0973-7 (PMC5719570; doi:10.1186/s12916-017-0973-7)
Supplement: Supplementary file 3 — Supplementary materials and methods. (ZIP 1597 kb) [file 12916_2017_973_MOESM3_ESM.zip › Table S14.xlsx]

## Sheet: High_fibrosis_GO_analysis.txt
STable14. GO analysis of differentially expressed genes between different liver fibrosis
Upregulated genes in the high fibrosis group
GOBPID	Pvalue	OddsRatio	ExpCount	Count	Size	Term
GO:0001775	1.53623e-11	2.18597	56.5404	109	911	cell activation
GO:0050776	1.74076e-11	2.15698	58.8368	112	948	regulation of immune response
GO:0070486	2.02018e-11	2.80364	26.7497	65	431	leukocyte aggregation
GO:0042110	2.51614e-11	2.81262	26.2531	64	423	T cell activation
GO:0070489	2.51614e-11	2.81262	26.2531	64	423	T cell aggregation
GO:0071593	2.79098e-11	2.80461	26.3152	64	424	lymphocyte aggregation
GO:0046649	4.25572e-11	2.47371	36.3696	79	586	lymphocyte activation
GO:0034109	1.02374e-10	2.59517	30.3494	69	489	homotypic cell-cell adhesion
GO:0098602	2.42814e-10	2.23543	45.3689	90	731	single organism cell adhesion
GO:0007159	4.51021e-10	2.5725	28.7357	65	463	leukocyte cell-cell adhesion
GO:0016337	5.78304e-10	2.24549	42.576	85	686	single organismal cell-cell adhesion
GO:0045321	6.68153e-10	2.23773	42.7001	85	688	leukocyte activation
GO:0007155	7.99832e-10	1.85562	85.09	141	1371	cell adhesion
GO:0022610	1.0749e-09	1.8458	85.4623	141	1377	biological adhesion
GO:0002682	6.53774e-09	1.77523	90.2413	144	1454	regulation of immune system process
GO:0098609	1.43665e-08	1.99011	52.9407	95	853	cell-cell adhesion
GO:0002757	4.73691e-08	2.36337	27.4324	58	442	immune response-activating signal transduction
GO:0002429	8.63667e-08	2.67261	18.6192	44	300	immune response-activating cell surface receptor signaling pathway
GO:0002764	8.75478e-08	2.1077	37.7971	72	609	immune response-regulating signaling pathway
GO:0030155	9.75348e-08	2.11286	37.1764	71	599	regulation of cell adhesion
GO:0034110	1.31107e-07	2.66197	18.2469	43	294	regulation of homotypic cell-cell adhesion
GO:0050778	1.47002e-07	2.0756	38.2936	72	617	positive regulation of immune response
GO:0002253	2.63302e-07	2.19687	30.2252	60	487	activation of immune response
GO:0002768	3.34441e-07	2.19494	29.7287	59	479	immune response-regulating cell surface receptor signaling pathway
GO:0050865	3.56726e-07	2.24096	27.6806	56	446	regulation of cell activation
GO:0050863	4.57123e-07	2.62793	17.1297	40	276	regulation of T cell activation
GO:0046629	4.59356e-07	20.3076	0.868898	8	14	gamma-delta T cell activation
GO:0042098	7.81202e-07	3.12777	10.675	29	172	T cell proliferation
GO:1903037	1.16107e-06	2.51937	17.7503	40	286	regulation of leukocyte cell-cell adhesion
GO:0002684	1.18583e-06	1.80923	54.2441	90	874	positive regulation of immune system process
GO:0051249	1.31548e-06	2.31065	22.5293	47	363	regulation of lymphocyte activation
GO:0002252	1.41389e-06	1.88391	45.1827	78	728	immune effector process
GO:0006271	1.91695e-06	7.99459	1.98605	11	32	DNA strand elongation involved in DNA replication
GO:0022407	2.08949e-06	2.26665	22.9017	47	369	regulation of cell-cell adhesion
GO:0016477	2.19552e-06	1.68666	70.2566	109	1132	cell migration
GO:0002694	2.41727e-06	2.17268	25.8187	51	416	regulation of leukocyte activation
GO:0050870	2.61511e-06	2.85544	11.9163	30	192	positive regulation of T cell activation
GO:0045087	3.11018e-06	1.69639	65.9121	103	1062	innate immune response
GO:0034112	3.61804e-06	2.80295	12.1025	30	195	positive regulation of homotypic cell-cell adhesion
GO:1903039	4.96419e-06	2.75233	12.2887	30	198	positive regulation of leukocyte cell-cell adhesion
GO:0042102	6.16521e-06	3.94009	5.46165	18	88	positive regulation of T cell proliferation
GO:0009967	7.83361e-06	1.57853	86.3933	126	1392	positive regulation of signal transduction
GO:0009611	8.19023e-06	1.67806	62.4986	97	1007	response to wounding
GO:0042129	8.40737e-06	3.0733	8.93724	24	144	regulation of T cell proliferation
GO:0097205	8.73884e-06	11.0731	1.17922	8	19	renal filtration
GO:0050817	9.33854e-06	1.93459	33.7008	60	543	coagulation
GO:0022616	9.53401e-06	6.45498	2.29637	11	37	DNA strand elongation
GO:0032663	9.77911e-06	5.22614	3.16527	13	51	regulation of interleukin-2 production
GO:0042060	1.09365e-05	1.80267	43.8173	73	706	wound healing
GO:0002250	1.17107e-05	2.23337	20.1709	41	325	adaptive immune response
GO:0048870	1.25811e-05	1.59783	76.3389	113	1230	cell motility
GO:0051674	1.25811e-05	1.59783	76.3389	113	1230	localization of cell
GO:0007596	1.39222e-05	1.91668	33.3905	59	538	blood coagulation
GO:0050878	1.50835e-05	1.80618	41.8933	70	675	regulation of body fluid levels
GO:0007599	1.73776e-05	1.90028	33.6388	59	542	hemostasis
GO:0070588	2.36654e-05	2.38814	15.2678	33	246	calcium ion transmembrane transport
GO:0046651	2.57292e-05	2.37682	15.3298	33	247	lymphocyte proliferation
GO:0030198	3.0692e-05	2.06916	23.1499	44	373	extracellular matrix organization
GO:0043062	3.27573e-05	2.06275	23.212	44	374	extracellular structure organization
GO:0032943	3.29431e-05	2.34348	15.516	33	250	mononuclear cell proliferation
GO:0032623	3.55258e-05	4.51165	3.53766	13	57	interleukin-2 production
GO:0070509	3.66373e-05	2.84648	9.12343	23	147	calcium ion import
GO:0006897	3.91497e-05	1.82052	36.1213	61	582	endocytosis
GO:0022409	4.10695e-05	2.38631	14.3368	31	231	positive regulation of cell-cell adhesion
GO:0050900	4.18789e-05	2.09765	21.288	41	343	leukocyte migration
GO:0000902	4.85053e-05	1.51605	86.3933	122	1392	cell morphogenesis
GO:0006816	5.24544e-05	2.05381	22.219	42	358	calcium ion transport
GO:0051056	5.70211e-05	2.23884	16.6332	34	268	regulation of small GTPase mediated signal transduction
GO:0051251	5.75056e-05	2.30236	15.2678	32	246	positive regulation of lymphocyte activation
GO:0003094	6.028e-05	9.67901	1.11715	7	18	glomerular filtration
GO:0050851	7.36039e-05	2.46929	12.1025	27	195	antigen receptor-mediated signaling pathway
GO:0070661	7.79257e-05	2.22873	16.1987	33	261	leukocyte proliferation
GO:0045785	8.03867e-05	2.02901	21.9086	41	353	positive regulation of cell adhesion
GO:0001816	8.71405e-05	1.75446	37.9212	62	611	cytokine production
GO:0050670	9.26799e-05	2.47981	11.606	26	187	regulation of lymphocyte proliferation
GO:0032989	9.71627e-05	1.47835	91.2343	126	1470	cellular component morphogenesis
GO:0070838	0.000100007	1.93739	25.0739	45	404	divalent metal ion transport
GO:0006874	0.000108243	2.01703	21.4742	40	346	cellular calcium ion homeostasis
GO:1902533	0.00010958	1.58663	59.2713	88	955	positive regulation of intracellular signal transduction
GO:0032944	0.000110747	2.44904	11.7301	26	189	regulation of mononuclear cell proliferation
GO:0072511	0.000112221	1.92639	25.198	45	406	divalent inorganic cation transport
GO:0050867	0.000118324	2.14561	17.2538	34	278	positive regulation of cell activation
GO:0051493	0.000118876	1.93652	24.5153	44	395	regulation of cytoskeleton organization
GO:0032940	0.000134427	1.59728	55.4854	83	894	secretion by cell
GO:0045058	0.000155172	4.91494	2.54463	10	41	T cell selection
GO:0002696	0.000172505	2.12455	16.8815	33	272	positive regulation of leukocyte activation
GO:0070663	0.000201318	2.34708	12.1646	26	196	regulation of leukocyte proliferation
GO:0055074	0.000211142	1.94556	22.1569	40	357	calcium ion homeostasis
GO:0051345	0.000218712	1.60775	49.7134	75	801	positive regulation of hydrolase activity
GO:0022603	0.000224283	1.58179	53.8717	80	868	regulation of anatomical structure morphogenesis
GO:0016192	0.000225149	1.47686	80.0628	111	1290	vesicle-mediated transport
GO:0022604	0.000234068	1.79371	29.8529	50	481	regulation of cell morphogenesis
GO:0072507	0.000250104	1.89427	23.8326	42	384	divalent inorganic cation homeostasis
GO:0031579	0.000262758	9.11716	0.993026	6	16	membrane raft organization
GO:0050852	0.000305712	2.47786	9.80614	22	158	T cell receptor signaling pathway
GO:0032196	0.000307267	12.6531	0.682706	5	11	transposition
GO:0050671	0.000308848	2.78044	7.26151	18	117	positive regulation of lymphocyte proliferation
GO:0090066	0.000310692	1.81628	27.122	46	437	regulation of anatomical structure size
GO:0072503	0.000353425	1.89067	22.7155	40	366	cellular divalent inorganic cation homeostasis
GO:0032946	0.000382011	2.72501	7.38563	18	119	positive regulation of mononuclear cell proliferation
GO:0002443	0.000399915	2.04063	16.9435	32	273	leukocyte mediated immunity
GO:0048278	0.000404465	3.89852	3.35146	11	54	vesicle docking
GO:0044087	0.000433182	1.62652	41.8312	64	674	regulation of cellular component biogenesis
GO:0031344	0.000450001	1.74759	29.9149	49	482	regulation of cell projection organization
GO:0007264	0.000461628	1.54372	54.3061	79	875	small GTPase mediated signal transduction
GO:0046903	0.000482598	1.50293	62.8089	89	1012	secretion
GO:0060402	0.000519781	2.64586	7.57183	18	122	calcium ion transport into cytosol
GO:0035455	0.00054714	7.59661	1.11715	6	18	response to interferon-alpha
GO:0070665	0.000574354	2.62048	7.63389	18	123	positive regulation of leukocyte proliferation
GO:0030168	0.000585161	2.07011	15.1437	29	244	platelet activation
GO:0001525	0.000586861	1.80761	24.8257	42	400	angiogenesis
GO:0032743	0.000590423	5.07072	1.98605	8	32	positive regulation of interleukin-2 production
GO:0051336	0.000591187	1.45371	74.3529	102	1198	regulation of hydrolase activity
GO:0043547	0.000594426	1.72299	30.2873	49	488	positive regulation of GTPase activity
GO:0034220	0.000595797	1.50524	59.8298	85	964	ion transmembrane transport
GO:0042113	0.000595875	2.16642	13.0335	26	210	B cell activation
GO:0006461	0.00061211	1.43277	81.3661	110	1311	protein complex assembly
GO:0070271	0.00061211	1.43277	81.3661	110	1311	protein complex biogenesis
GO:0046580	0.000627211	4.41889	2.48257	9	40	negative regulation of Ras protein signal transduction
GO:0060401	0.000633791	2.59559	7.69596	18	124	cytosolic calcium ion transport
GO:0072006	0.000633791	2.59559	7.69596	18	124	nephron development
GO:0001817	0.00065048	1.66904	34.3835	54	554	regulation of cytokine production
GO:0097553	0.00065358	2.77674	6.45467	16	104	calcium ion transmembrane import into cytosol
GO:1902656	0.00065358	2.77674	6.45467	16	104	calcium ion import into cytosol
GO:0032990	0.000654811	1.47665	65.9742	92	1063	cell part morphogenesis
GO:0045061	0.000757968	7.01178	1.17922	6	19	thymic T cell selection
GO:0045076	0.000757968	7.01178	1.17922	6	19	regulation of interleukin-2 biosynthetic process
GO:0051058	0.000759971	4.28051	2.54463	9	41	negative regulation of small GTPase mediated signal transduction
GO:0050771	0.000766662	3.56576	3.59972	11	58	negative regulation of axonogenesis
GO:0045086	0.000770949	9.48858	0.806834	5	13	positive regulation of interleukin-2 biosynthetic process
GO:0048858	0.000822676	1.47044	64.7329	90	1043	cell projection morphogenesis
GO:0006904	0.000912577	4.68003	2.11018	8	34	vesicle docking involved in exocytosis
GO:0032535	0.000944479	1.88571	19.302	34	311	regulation of cellular component size
GO:0031333	0.000994036	2.65529	6.70293	16	108	negative regulation of protein complex assembly
GO:0030098	0.00100356	1.89809	18.6192	33	300	lymphocyte differentiation
GO:0002433	0.00100782	3.20862	4.28243	12	69	immune response-regulating cell surface receptor signaling pathway involved in phagocytosis
GO:0038096	0.00100782	3.20862	4.28243	12	69	Fc-gamma receptor signaling pathway involved in phagocytosis
GO:0030003	0.00101246	1.67574	31.0321	49	500	cellular cation homeostasis
GO:0006887	0.00101848	1.82329	21.6604	37	349	exocytosis
GO:0048812	0.00101992	1.51633	51.5753	74	831	neuron projection morphogenesis
GO:0043087	0.00102469	1.64806	33.4526	52	539	regulation of GTPase activity
GO:0014065	0.00111831	2.72507	6.14435	15	99	phosphatidylinositol 3-kinase signaling
GO:0035295	0.00114753	1.6078	36.8661	56	594	tube development
GO:0072358	0.00116807	1.48398	56.9128	80	917	cardiovascular system development
GO:0072359	0.00116807	1.48398	56.9128	80	917	circulatory system development
GO:0030030	0.00119085	1.39108	87.3243	115	1407	cell projection organization
GO:0046578	0.00124414	2.19998	10.8612	22	175	regulation of Ras protein signal transduction
GO:0031175	0.00130989	1.44759	64.857	89	1045	neuron projection development
GO:0055080	0.0013535	1.60901	35.5007	54	572	cation homeostasis
GO:0006909	0.00137087	2.09951	12.3508	24	199	phagocytosis
GO:0032508	0.00137199	3.54045	3.2894	10	53	DNA duplex unwinding
GO:0031347	0.00147885	1.51893	47.2308	68	761	regulation of defense response
GO:0031295	0.00148068	3.04757	4.46862	12	72	T cell costimulation
GO:0051209	0.00152363	2.63056	6.33054	15	102	release of sequestered calcium ion into cytosol
GO:0051283	0.00152363	2.63056	6.33054	15	102	negative regulation of sequestering of calcium ion
GO:0043085	0.00153058	1.37387	90.6137	118	1460	positive regulation of catalytic activity
GO:0032835	0.00159188	3.45975	3.35146	10	54	glomerulus development
GO:0032075	0.00162079	7.58984	0.930962	5	15	positive regulation of nuclease activity
GO:0006261	0.00162084	2.51756	7.01325	16	113	DNA-dependent DNA replication
GO:0055065	0.00167022	1.62257	32.5837	50	525	metal ion homeostasis
GO:0031294	0.001674	2.99741	4.53068	12	73	lymphocyte costimulation
GO:0038094	0.001674	2.99741	4.53068	12	73	Fc-gamma receptor signaling pathway
GO:0051282	0.00168344	2.60049	6.39261	15	103	regulation of sequestering of calcium ion
GO:0050866	0.00172819	2.23134	9.74407	20	157	negative regulation of cell activation
GO:0006873	0.00174121	1.62732	31.8389	49	513	cellular ion homeostasis
GO:0002407	0.0017758	5.69591	1.36541	6	22	dendritic cell chemotaxis
GO:0042094	0.0017758	5.69591	1.36541	6	22	interleukin-2 biosynthetic process
GO:0051259	0.0017773	1.68354	27.06	43	436	protein oligomerization
GO:0032088	0.00178282	3.16081	3.97211	11	64	negative regulation of NF-kappaB transcription factor activity
GO:0030217	0.00179898	2.05203	12.599	24	203	T cell differentiation
GO:0006875	0.00180174	1.66122	28.6736	45	462	cellular metal ion homeostasis
GO:0032272	0.00183948	3.38264	3.41353	10	55	negative regulation of protein polymerization
GO:0001818	0.00184207	2.01437	13.3438	25	215	negative regulation of cytokine production
GO:0038179	0.00184798	1.72749	23.9568	39	386	neurotrophin signaling pathway
GO:2000145	0.00185394	1.54461	40.9623	60	660	regulation of cell motility
GO:0043254	0.00185775	1.78533	20.8536	35	336	regulation of protein complex assembly
GO:0051261	0.00190903	2.66852	5.83403	14	94	protein depolymerization
GO:0043122	0.00199248	1.97094	14.1506	26	228	regulation of I-kappaB kinase/NF-kappaB signaling
GO:0022406	0.00202815	3.10206	4.03417	11	65	membrane docking
GO:0009306	0.00204484	1.64901	28.8598	45	465	protein secretion
GO:0002431	0.00212303	2.90186	4.65481	12	75	Fc receptor mediated stimulatory signaling pathway
GO:0071260	0.00212303	2.90186	4.65481	12	75	cellular response to mechanical stimulus
GO:0007249	0.00213614	1.90658	15.7022	28	253	I-kappaB kinase/NF-kappaB signaling
GO:0040012	0.00213845	1.51238	44.5621	64	718	regulation of locomotion
GO:0048666	0.00213883	1.39941	72.9254	97	1175	neuron development
GO:0098771	0.00221551	1.56819	36.3075	54	585	inorganic ion homeostasis
GO:0090330	0.00223808	6.89938	0.993026	5	16	regulation of platelet aggregation
GO:0051208	0.00224907	2.51425	6.5788	15	106	sequestering of calcium ion
GO:0042454	0.00227793	5.3605	1.42748	6	23	ribonucleoside catabolic process
GO:2000178	0.00227793	5.3605	1.42748	6	23	negative regulation of neural precursor cell proliferation
GO:0007015	0.00229392	1.81099	18.8054	32	303	actin filament organization
GO:0030036	0.00229851	1.60235	32.2734	49	520	actin cytoskeleton organization
GO:0050663	0.00233818	2.16745	9.99233	20	161	cytokine secretion
GO:0002695	0.00239239	2.2715	8.62692	18	139	negative regulation of leukocyte activation
GO:0006935	0.00240234	1.47258	50.7064	71	817	chemotaxis
GO:0042330	0.00240234	1.47258	50.7064	71	817	taxis
GO:0032392	0.00242787	3.23826	3.53766	10	57	DNA geometric change
GO:0031111	0.00245087	4.43231	1.92399	7	31	negative regulation of microtubule polymerization or depolymerization
GO:0032459	0.00245087	4.43231	1.92399	7	31	regulation of protein oligomerization
GO:0043535	0.002464	3.51055	2.97908	9	48	regulation of blood vessel endothelial cell migration
GO:0051607	0.00262124	1.77601	19.7364	33	318	defense response to virus
GO:1903901	0.00265091	2.67714	5.39958	13	87	negative regulation of viral life cycle
GO:0043068	0.00271566	1.56485	35.0042	52	564	positive regulation of programmed cell death
GO:0048514	0.00272586	1.62119	29.2943	45	472	blood vessel morphogenesis
GO:0006811	0.00272833	1.34967	90.3654	116	1456	ion transport
GO:0010942	0.00285418	1.54703	36.742	54	592	positive regulation of cell death
GO:0048011	0.00287861	1.69139	23.7706	38	383	neurotrophin TRK receptor signaling pathway
GO:0046640	0.0028799	5.06235	1.48954	6	24	regulation of alpha-beta T cell proliferation
GO:0048646	0.00289269	1.39718	68.3947	91	1102	anatomical structure formation involved in morphogenesis
GO:0030001	0.0030564	1.47264	47.7894	67	770	metal ion transport
GO:0030334	0.0033034	1.52246	38.666	56	623	regulation of cell migration
GO:0050890	0.00337882	1.86176	15.454	27	249	cognition
GO:0044089	0.00340502	1.68511	23.212	37	374	positive regulation of cellular component biogenesis
GO:0046133	0.0034213	8.66696	0.682706	4	11	pyrimidine ribonucleoside catabolic process
GO:1900103	0.0034213	8.66696	0.682706	4	11	positive regulation of endoplasmic reticulum unfolded protein response
GO:0097190	0.00352333	1.52932	37.1144	54	598	apoptotic signaling pathway
GO:0051494	0.00353741	2.38249	6.88912	15	111	negative regulation of cytoskeleton organization
GO:0045747	0.00357335	4.09081	2.04812	7	33	positive regulation of Notch signaling pathway
GO:0008360	0.00357996	2.3024	7.57183	16	122	regulation of cell shape
GO:1901880	0.00358396	3.04334	3.72385	10	60	negative regulation of protein depolymerization
GO:0048525	0.00358834	2.57232	5.58577	13	90	negative regulation of viral process
GO:0051258	0.00360631	1.93177	13.2817	24	214	protein polymerization
GO:1901655	0.00369875	2.83821	4.34449	11	70	cellular response to ketone
GO:0006260	0.00379015	1.74534	19.4261	32	313	DNA replication
GO:0043065	0.00380147	1.54246	34.7559	51	560	positive regulation of apoptotic process
GO:0045010	0.00382144	3.57691	2.60669	8	42	actin nucleation
GO:0032845	0.00384108	2.06395	10.4268	20	168	negative regulation of homeostatic process
GO:0000904	0.00392204	1.40031	62.1262	83	1001	cell morphogenesis involved in differentiation
GO:0046641	0.00395762	5.83715	1.11715	5	18	positive regulation of alpha-beta T cell proliferation
GO:0048569	0.00395762	5.83715	1.11715	5	18	post-embryonic organ development
GO:0072010	0.00395762	5.83715	1.11715	5	18	glomerular epithelium development
GO:0033077	0.0041374	2.79072	4.40656	11	71	T cell differentiation in thymus
GO:0071594	0.0041374	2.79072	4.40656	11	71	thymocyte aggregation
GO:0050715	0.00435075	2.50685	5.7099	13	92	positive regulation of cytokine secretion
GO:0007409	0.00435633	1.46897	44.2517	62	713	axonogenesis
GO:0051270	0.00435633	1.46897	44.2517	62	713	regulation of cellular component movement
GO:0001568	0.00437565	1.53001	35.0042	51	564	blood vessel development
GO:0051130	0.00441189	1.38248	65.9121	87	1062	positive regulation of cellular component organization
GO:0000722	0.00442999	4.5555	1.61367	6	26	telomere maintenance via recombination
GO:0048873	0.00442999	4.5555	1.61367	6	26	homeostasis of number of cells within a tissue
GO:0061564	0.00443122	1.45862	45.9895	64	741	axon development
GO:0055085	0.00448456	1.34146	82.7936	106	1334	transmembrane transport
GO:0043433	0.00449771	2.17939	8.44073	17	136	negative regulation of sequence-specific DNA binding transcription factor activity
GO:0060341	0.00452558	1.36024	73.9184	96	1191	regulation of cellular localization
GO:0031109	0.00452775	2.61043	5.08926	12	82	microtubule polymerization or depolymerization
GO:0007204	0.0045382	1.86506	14.2748	25	230	positive regulation of cytosolic calcium ion concentration
GO:0001667	0.00472121	1.733	18.9296	31	305	ameboidal-type cell migration
GO:0009615	0.00483007	1.63318	24.5153	38	395	response to virus
GO:0046040	0.004882	7.58308	0.74477	4	12	IMP metabolic process
GO:1903894	0.004882	7.58308	0.74477	4	12	regulation of IRE1-mediated unfolded protein response
GO:0002521	0.00498165	1.5886	27.8047	42	448	leukocyte differentiation
GO:0050818	0.00500199	2.57349	5.15132	12	83	regulation of coagulation
GO:0060348	0.0050126	2.00908	10.675	20	172	bone development
GO:0072678	0.0050491	3.7981	2.17225	7	35	T cell migration
GO:0043242	0.00513868	2.87049	3.91004	10	63	negative regulation of protein complex disassembly
GO:0007265	0.00517762	1.58459	27.8668	42	449	Ras protein signal transduction
GO:0030029	0.0051975	1.50225	36.9902	53	596	actin filament-based process
GO:0036336	0.00540186	4.33828	1.67573	6	27	dendritic cell migration
GO:0046633	0.00540186	4.33828	1.67573	6	27	alpha-beta T cell proliferation
GO:0048585	0.00546089	1.33444	81.5523	104	1314	negative regulation of response to stimulus
GO:0002697	0.00546439	1.61923	24.7015	38	398	regulation of immune effector process
GO:0033043	0.00548011	1.37946	62.9331	83	1014	regulation of organelle organization
GO:0043405	0.00558926	1.57662	27.9909	42	451	regulation of MAP kinase activity
GO:0043393	0.0055954	2.02788	10.0544	19	162	regulation of protein binding
GO:0048146	0.0056046	3.04124	3.35146	9	54	positive regulation of fibroblast proliferation
GO:0019725	0.00561996	1.44077	46.4861	64	749	cellular homeostasis
GO:0014066	0.00570615	2.65729	4.59275	11	74	regulation of phosphatidylinositol 3-kinase signaling
GO:0010863	0.00576013	2.81715	3.97211	10	64	positive regulation of phospholipase C activity
GO:0050801	0.0057723	1.47638	39.7211	56	640	ion homeostasis
GO:0043406	0.00577898	1.90948	12.2887	22	198	positive regulation of MAP kinase activity
GO:0010771	0.00582749	2.31856	6.5788	14	106	negative regulation of cell morphogenesis involved in differentiation
GO:0001944	0.00584173	1.49807	36.3696	52	586	vasculature development
GO:0048667	0.00602184	1.42366	49.2169	67	793	cell morphogenesis involved in neuron differentiation
GO:0019722	0.00602873	2.10794	8.68898	17	140	calcium-mediated signaling
GO:0006919	0.00606889	2.50264	5.27545	12	85	activation of cysteine-type endopeptidase activity involved in apoptotic process
GO:0051924	0.00612877	1.89856	12.3508	22	199	regulation of calcium ion transport
GO:0019079	0.00626598	2.38539	5.95816	13	96	viral genome replication
GO:0002456	0.006322	2.61559	4.65481	11	75	T cell mediated immunity
GO:1901879	0.006322	2.61559	4.65481	11	75	regulation of protein depolymerization
GO:0032956	0.00636719	1.76483	16.1987	27	261	regulation of actin cytoskeleton organization
GO:0032271	0.00637896	1.99964	10.1785	19	164	regulation of protein polymerization
GO:0008593	0.00643868	2.76574	4.03417	10	65	regulation of Notch signaling pathway
GO:0043647	0.00643868	2.76574	4.03417	10	65	inositol phosphate metabolic process
GO:0032753	0.00645833	5.05818	1.24128	5	20	positive regulation of interleukin-4 production
GO:0072606	0.00645833	5.05818	1.24128	5	20	interleukin-8 secretion
GO:0043123	0.00646414	1.95703	10.9233	20	176	positive regulation of I-kappaB kinase/NF-kappaB signaling
GO:2001235	0.00646414	1.95703	10.9233	20	176	positive regulation of apoptotic signaling pathway
GO:0051240	0.00665539	1.32032	83.9107	106	1352	positive regulation of multicellular organismal process
GO:0045088	0.00669943	1.60695	24.205	37	390	regulation of innate immune response
GO:0032740	0.00670914	6.74006	0.806834	4	13	positive regulation of interleukin-17 production
GO:0070231	0.00678911	3.19952	2.85495	8	46	T cell apoptotic process
GO:0042107	0.00687298	2.26892	6.70293	14	108	cytokine metabolic process
GO:0002366	0.00688067	1.87709	12.4749	22	201	leukocyte activation involved in immune response
GO:0050707	0.0069394	2.07393	8.81311	17	142	regulation of cytokine secretion
GO:0010596	0.00694103	3.54441	2.29637	7	37	negative regulation of endothelial cell migration
GO:0007202	0.0071501	2.91143	3.47559	9	56	activation of phospholipase C activity
GO:0030833	0.00717041	2.12091	8.1304	16	131	regulation of actin filament polymerization
GO:1902107	0.00717041	2.12091	8.1304	16	131	positive regulation of leukocyte differentiation
GO:1900274	0.00717769	2.71617	4.09623	10	66	regulation of phospholipase C activity
GO:0002263	0.00728405	1.86654	12.537	22	202	cell activation involved in immune response
GO:0010517	0.00730833	2.43557	5.39958	12	87	regulation of phospholipase activity
GO:0051238	0.00734748	2.17694	7.4477	15	120	sequestering of metal ion
GO:0007009	0.00738666	1.74213	16.3849	27	264	plasma membrane organization
GO:0040017	0.00754816	1.59308	24.3912	37	393	positive regulation of locomotion
GO:0010632	0.00761376	2.00403	9.61994	18	155	regulation of epithelial cell migration
GO:0050803	0.00762017	1.82983	13.3438	23	215	regulation of synapse structure or activity
GO:0043281	0.00775716	1.88582	11.8543	21	191	regulation of cysteine-type endopeptidase activity involved in apoptotic process
GO:0032673	0.00779906	3.9605	1.79986	6	29	regulation of interleukin-4 production
GO:0036230	0.00779906	3.9605	1.79986	6	29	granulocyte activation
GO:0098751	0.00779906	3.9605	1.79986	6	29	bone cell development
GO:0043067	0.00803043	1.30698	86.2692	108	1390	regulation of programmed cell death
GO:0031110	0.00803552	2.85058	3.53766	9	57	regulation of microtubule polymerization or depolymerization
GO:0007611	0.00804432	1.82022	13.4059	23	216	learning or memory
GO:0032469	0.00805085	4.74172	1.30335	5	21	endoplasmic reticulum calcium ion homeostasis
GO:0045822	0.00805085	4.74172	1.30335	5	21	negative regulation of heart contraction
GO:0008361	0.00866095	1.97492	9.74407	18	157	regulation of cell size
GO:0032970	0.00878156	1.68022	18.1848	29	293	regulation of actin filament-based process
GO:0042981	0.00881774	1.30341	85.6485	107	1380	regulation of apoptotic process
GO:0007612	0.00886681	2.06656	8.3166	16	134	learning
GO:0098542	0.00888511	1.4911	32.9561	47	531	defense response to other organism
GO:0010934	0.00893747	6.06564	0.868898	4	14	macrophage cytokine production
GO:0032462	0.00893747	6.06564	0.868898	4	14	regulation of protein homooligomerization
GO:0045589	0.00893747	6.06564	0.868898	4	14	regulation of regulatory T cell differentiation
GO:0002703	0.0090934	2.00907	9.06137	17	146	regulation of leukocyte mediated immunity
GO:0002449	0.00909547	1.82546	12.7852	22	206	lymphocyte mediated immunity
GO:0006270	0.00924804	3.79522	1.86192	6	30	DNA replication initiation
GO:0030517	0.0093132	3.32243	2.4205	7	39	negative regulation of axon extension
GO:0008306	0.0093224	2.46106	4.90307	11	79	associative learning
GO:0008625	0.0093224	2.46106	4.90307	11	79	extrinsic apoptotic signaling pathway via death domain receptors
GO:0071214	0.00938304	1.70555	16.6953	27	269	cellular response to abiotic stimulus
GO:0072009	0.00954244	2.24909	6.26848	13	101	nephron epithelium development
GO:0002460	0.00960114	1.81547	12.8473	22	207	adaptive immune response based on somatic recombination of immune receptors built from immunoglobulin superfamily domains
GO:0035239	0.00969051	1.59686	22.3431	34	360	tube morphogenesis
GO:0030041	0.00970768	1.99348	9.12343	17	147	actin filament polymerization
GO:0051271	0.00971871	1.76242	14.3989	24	232	negative regulation of cellular component movement
GO:0055082	0.00984557	1.44111	39.1004	54	630	cellular chemical homeostasis
GO:0035456	0.00989645	4.4625	1.36541	5	22	response to interferon-beta
GO:0043536	0.00989645	4.4625	1.36541	5	22	positive regulation of blood vessel endothelial cell migration
GO:0050435	0.00989645	4.4625	1.36541	5	22	beta-amyloid metabolic process
GO:0051272	0.00996363	1.57098	24.0188	36	387	positive regulation of cellular component movement
GO:0045071	0.00996511	2.96481	3.04114	8	49	negative regulation of viral genome replication
Downregulated genes in the high fibrosis group
GOBPID	Pvalue	OddsRatio	ExpCount	Count	Size	Term
GO:0016054	3.6679e-19	30.0006	0.883479	18	208	organic acid catabolic process
GO:0046395	3.6679e-19	30.0006	0.883479	18	208	carboxylic acid catabolic process
GO:0009063	1.51026e-17	43.8743	0.45873	14	108	cellular amino acid catabolic process
GO:0019752	1.3168e-16	10.789	4.28148	28	1008	carboxylic acid metabolic process
GO:0044282	8.93973e-16	18.6126	1.36769	18	322	small molecule catabolic process
GO:0043436	2.25155e-15	9.55238	4.78268	28	1126	oxoacid metabolic process
GO:0006082	2.94863e-15	9.44135	4.83365	28	1138	organic acid metabolic process
GO:0006520	5.34635e-14	13.2687	2.01331	19	474	cellular amino acid metabolic process
GO:1901606	6.55213e-14	40.941	0.365285	11	86	alpha-amino acid catabolic process
GO:1901565	4.20357e-13	15.3297	1.40592	16	331	organonitrogen compound catabolic process
GO:1901605	7.05862e-10	12.1165	1.35495	13	319	alpha-amino acid metabolic process
GO:0044712	9.13697e-10	6.58036	4.4174	21	1040	single-organism catabolic process
GO:0055114	2.56491e-08	5.82774	4.32395	19	1018	oxidation-reduction process
GO:0009066	3.82926e-08	38.5254	0.195385	6	46	aspartate family amino acid metabolic process
GO:0008652	5.81986e-08	23.995	0.352542	7	83	cellular amino acid biosynthetic process
GO:0042430	7.29111e-08	60.2381	0.110435	5	26	indole-containing compound metabolic process
GO:0044283	1.41457e-07	7.55578	2.11525	13	498	small molecule biosynthetic process
GO:0000096	6.96625e-07	36.1106	0.1699	5	40	sulfur amino acid metabolic process
GO:0051186	1.34644e-06	8.32954	1.41866	10	334	cofactor metabolic process
GO:0009083	2.05266e-06	55.3404	0.0934449	4	22	branched-chain amino acid catabolic process
GO:0006732	2.75242e-06	8.80546	1.19355	9	281	coenzyme metabolic process
GO:0016053	3.00246e-06	8.70771	1.20629	9	284	organic acid biosynthetic process
GO:0046394	3.00246e-06	8.70771	1.20629	9	284	carboxylic acid biosynthetic process
GO:0032787	3.39896e-06	6.06986	2.36586	12	557	monocarboxylic acid metabolic process
GO:0009081	3.51585e-06	47.4255	0.106187	4	25	branched-chain amino acid metabolic process
GO:0072329	4.83814e-06	15.829	0.437492	6	103	monocarboxylic acid catabolic process
GO:1901615	1.06607e-05	5.877	2.20445	11	519	organic hydroxy compound metabolic process
GO:0042428	1.17947e-05	91.9863	0.0467225	3	11	serotonin metabolic process
GO:0060416	2.42122e-05	27.6384	0.1699	4	40	response to growth hormone
GO:1901160	2.57834e-05	66.8864	0.0594649	3	14	primary amino compound metabolic process
GO:0044106	2.87504e-05	8.95503	0.887727	7	209	cellular amine metabolic process
GO:0033762	3.23838e-05	25.5075	0.182642	4	43	response to glucagon
GO:0009308	3.65506e-05	8.60944	0.921707	7	217	amine metabolic process
GO:0000097	3.94261e-05	56.5889	0.0679599	3	16	sulfur amino acid biosynthetic process
GO:0009068	3.94261e-05	56.5889	0.0679599	3	16	aspartate family amino acid catabolic process
GO:0043648	4.16637e-05	14.6483	0.386522	5	91	dicarboxylic acid metabolic process
GO:0046500	4.77291e-05	52.5435	0.0722074	3	17	S-adenosylmethionine metabolic process
GO:0006586	5.7101e-05	49.0375	0.0764549	3	18	indolalkylamine metabolic process
GO:0009074	7.92897e-05	43.2629	0.0849499	3	20	aromatic amino acid family catabolic process
GO:0006576	0.000110418	8.83199	0.760302	6	179	cellular biogenic amine metabolic process
GO:0006805	0.000113848	8.78067	0.764549	6	180	xenobiotic metabolic process
GO:0071466	0.000128425	8.58114	0.781539	6	184	cellular response to xenobiotic stimulus
GO:0006790	0.000129607	5.96688	1.51636	8	357	sulfur compound metabolic process
GO:0042133	0.000139073	35.0134	0.10194	3	24	neurotransmitter metabolic process
GO:0009410	0.000153031	8.29811	0.807024	6	190	response to xenobiotic stimulus
GO:0001889	0.000181097	10.5638	0.526689	5	124	liver development
GO:1901607	0.000197333	15.5188	0.28883	4	68	alpha-amino acid biosynthetic process
GO:0046942	0.00020107	6.475	1.21054	7	285	carboxylic acid transport
GO:0061008	0.000202496	10.3021	0.539432	5	127	hepaticobiliary system development
GO:0006629	0.000209817	3.34787	5.35609	15	1261	lipid metabolic process
GO:0015849	0.000214377	6.40463	1.22328	7	288	organic acid transport
GO:0009072	0.000222382	29.4037	0.11893	3	28	aromatic amino acid family metabolic process
GO:0006575	0.000258627	6.20224	1.26151	7	297	cellular modified amino acid metabolic process
GO:0009991	0.000269772	4.75872	2.14499	9	505	response to extracellular stimulus
GO:1901566	0.000282731	3.24851	5.50475	15	1296	organonitrogen compound biosynthetic process
GO:0042417	0.000332631	25.3416	0.13592	3	32	dopamine metabolic process
GO:0009062	0.000368874	13.0585	0.3398	4	80	fatty acid catabolic process
GO:0010038	0.00036922	5.83295	1.33796	7	315	response to metal ion
GO:0015718	0.000374176	8.96717	0.615887	5	145	monocarboxylic acid transport
GO:0048732	0.000383769	5.04631	1.7797	8	419	gland development
GO:0006730	0.000434949	22.9614	0.148662	3	35	one-carbon metabolic process
GO:0051188	0.000464461	8.53632	0.645619	5	152	cofactor biosynthetic process
GO:0010823	0.000513234	21.608	0.157157	3	37	negative regulation of mitochondrion organization
GO:0018958	0.000553402	11.6691	0.378027	4	89	phenol-containing compound metabolic process
GO:0006767	0.000577304	11.5327	0.382275	4	90	water-soluble vitamin metabolic process
GO:0097164	0.000656295	7.88598	0.696589	5	164	ammonium ion metabolic process
GO:0043434	0.000675492	4.16627	2.43382	9	573	response to peptide hormone
GO:0051591	0.000680286	11.0173	0.399265	4	94	response to cAMP
GO:0044273	0.000746886	18.8317	0.178395	3	42	sulfur compound catabolic process
GO:0044262	0.000798476	6.00816	1.1001	6	259	cellular carbohydrate metabolic process
GO:0032890	0.000800474	18.3598	0.182642	3	43	regulation of organic acid transport
GO:0031667	0.00089918	4.40548	2.02606	8	477	response to nutrient levels
GO:0006554	0.00095364	53.6684	0.0467225	2	11	lysine catabolic process
GO:0006569	0.00095364	53.6684	0.0467225	2	11	tryptophan catabolic process
GO:0007494	0.00095364	53.6684	0.0467225	2	11	midgut development
GO:0042436	0.00095364	53.6684	0.0467225	2	11	indole-containing compound catabolic process
GO:0046218	0.00095364	53.6684	0.0467225	2	11	indolalkylamine catabolic process
GO:0050667	0.00095364	53.6684	0.0467225	2	11	homocysteine metabolic process
GO:1901652	0.00100458	3.9274	2.57398	9	606	response to peptide
GO:0008202	0.00108892	5.64495	1.16806	6	275	steroid metabolic process
GO:0000098	0.00114123	48.2985	0.05097	2	12	sulfur amino acid catabolic process
GO:0006553	0.00114123	48.2985	0.05097	2	12	lysine metabolic process
GO:0001887	0.00114355	9.52564	0.45873	4	108	selenium compound metabolic process
GO:0006584	0.00117352	15.9589	0.208127	3	49	catecholamine metabolic process
GO:0009712	0.00117352	15.9589	0.208127	3	49	catechol-containing compound metabolic process
GO:0005996	0.00126161	5.47908	1.20204	6	283	monosaccharide metabolic process
GO:0006568	0.00134503	43.9049	0.0552174	2	13	tryptophan metabolic process
GO:0055086	0.00140744	3.73206	2.70141	9	636	nucleobase-containing small molecule metabolic process
GO:0072521	0.00141513	4.09013	2.17472	8	512	purine-containing compound metabolic process
GO:0007623	0.00152326	6.48253	0.841004	5	198	circadian rhythm
GO:0046128	0.00153249	5.26605	1.24876	6	294	purine ribonucleoside metabolic process
GO:0015711	0.00154604	4.52253	1.70749	7	402	organic anion transport
GO:0071385	0.00155618	14.3897	0.229365	3	54	cellular response to glucocorticoid stimulus
GO:0042278	0.00161354	5.21075	1.26151	6	297	purine nucleoside metabolic process
GO:0010243	0.00167868	3.17549	3.93318	11	926	response to organonitrogen compound
GO:0042493	0.001706	4.44175	1.73723	7	409	response to drug
GO:0010821	0.00177457	6.25282	0.870737	5	205	regulation of mitochondrion organization
GO:0042136	0.00180072	37.1456	0.0637124	2	15	neurotransmitter biosynthetic process
GO:0042402	0.00180072	37.1456	0.0637124	2	15	cellular biogenic amine catabolic process
GO:0006006	0.00181281	6.22131	0.874984	5	206	glucose metabolic process
GO:0009060	0.00181917	13.5877	0.242107	3	57	aerobic respiration
GO:0071384	0.00181917	13.5877	0.242107	3	57	cellular response to corticosteroid stimulus
GO:1901617	0.00193117	6.12864	0.887727	5	209	organic hydroxy compound biosynthetic process
GO:0009064	0.00200899	13.1007	0.250602	3	59	glutamine family amino acid metabolic process
GO:0009108	0.00201736	8.11085	0.535184	4	126	coenzyme biosynthetic process
GO:0009310	0.00205233	34.4901	0.0679599	2	16	amine catabolic process
GO:0032891	0.00205233	34.4901	0.0679599	2	16	negative regulation of organic acid transport
GO:0046683	0.00226059	7.85135	0.552174	4	130	response to organophosphorus
GO:0009084	0.00231962	32.1887	0.0722074	2	17	glutamine family amino acid biosynthetic process
GO:0015936	0.00231962	32.1887	0.0722074	2	17	coenzyme A metabolic process
GO:0009119	0.00238537	4.80625	1.36345	6	321	ribonucleoside metabolic process
GO:0044255	0.00260109	2.99087	4.1583	11	979	cellular lipid metabolic process
GO:0042219	0.00260243	30.175	0.0764549	2	18	cellular modified amino acid catabolic process
GO:0006635	0.00265087	11.8284	0.276087	3	65	fatty acid beta-oxidation
GO:0042180	0.00271168	5.651	0.959934	5	226	cellular ketone metabolic process
GO:0072593	0.00271168	5.651	0.959934	5	226	reactive oxygen species metabolic process
GO:1901616	0.00301404	11.2803	0.28883	3	68	organic hydroxy compound catabolic process
GO:1990267	0.00303252	7.21585	0.598897	4	141	response to transition metal nanoparticle
GO:0097305	0.00317214	4.52724	1.44415	6	340	response to alcohol
GO:0006631	0.00321834	4.51343	1.4484	6	341	fatty acid metabolic process
GO:0009116	0.00326503	4.49971	1.45264	6	342	nucleoside metabolic process
GO:0006694	0.00327076	7.05986	0.611639	4	144	steroid biosynthetic process
GO:1901361	0.00329647	3.92855	1.95385	7	460	organic cyclic compound catabolic process
GO:0010817	0.00337627	3.91077	1.96234	7	462	regulation of hormone levels
GO:1901698	0.00338509	2.88272	4.30271	11	1013	response to nitrogen compound
GO:0019318	0.00344687	5.33258	1.01515	5	239	hexose metabolic process
GO:0051384	0.00369572	6.81423	0.632877	4	149	response to glucocorticoid
GO:0010675	0.00378499	6.76712	0.637124	4	150	regulation of cellular carbohydrate metabolic process
GO:0014074	0.00378499	6.76712	0.637124	4	150	response to purine-containing compound
GO:0010035	0.00384198	3.8157	2.00907	7	473	response to inorganic substance
GO:0021697	0.00388638	24.1338	0.0934449	2	22	cerebellar cortex formation
GO:1901701	0.00404597	2.81069	4.40465	11	1037	cellular response to oxygen-containing compound
GO:0071375	0.00416291	3.75751	2.0388	7	480	cellular response to peptide hormone stimulus
GO:1901657	0.00419532	4.26591	1.5291	6	360	glycosyl compound metabolic process
GO:0030539	0.00424489	22.9832	0.0976924	2	23	male genitalia development
GO:0015980	0.00425221	4.25361	1.53335	6	361	energy derivation by oxidation of organic compounds
GO:0005977	0.00428158	9.90266	0.327057	3	77	glycogen metabolic process
GO:0015908	0.00428158	9.90266	0.327057	3	77	fatty acid transport
GO:0006073	0.00443945	9.77	0.331305	3	78	cellular glucan metabolic process
GO:0044042	0.00443945	9.77	0.331305	3	78	glucan metabolic process
GO:0006109	0.00475959	6.32926	0.679599	4	160	regulation of carbohydrate metabolic process
GO:0031960	0.00475959	6.32926	0.679599	4	160	response to corticosteroid
GO:1901653	0.00497291	3.63074	2.10676	7	496	cellular response to peptide
GO:0071549	0.00500602	20.9819	0.106187	2	25	cellular response to dexamethasone stimulus
GO:0006766	0.00508198	6.20865	0.692342	4	163	vitamin metabolic process
GO:0007568	0.00516547	4.82902	1.11709	5	263	aging
GO:0009725	0.00530136	2.70329	4.56606	11	1075	response to hormone
GO:0071496	0.0053318	4.79125	1.12559	5	265	cellular response to external stimulus
GO:0032892	0.00540839	20.1064	0.110435	2	26	positive regulation of organic acid transport
GO:2000191	0.00540839	20.1064	0.110435	2	26	regulation of fatty acid transport
GO:0001505	0.00565136	6.01742	0.713579	4	168	regulation of neurotransmitter levels
GO:0006839	0.0056758	4.71744	1.14258	5	269	mitochondrial transport
GO:0071417	0.0057155	3.21836	2.73114	8	643	cellular response to organonitrogen compound
GO:0044242	0.00577014	5.98057	0.717827	4	169	cellular lipid catabolic process
GO:0006536	0.00582513	19.3009	0.114682	2	27	glutamate metabolic process
GO:0032869	0.00601519	3.94601	1.64803	6	388	cellular response to insulin stimulus
GO:0006836	0.00613648	5.87264	0.730569	4	172	neurotransmitter transport
GO:0030258	0.00613648	5.87264	0.730569	4	172	lipid modification
GO:0019395	0.00621386	8.61507	0.37378	3	88	fatty acid oxidation
GO:1903792	0.00625611	18.5574	0.11893	2	28	negative regulation of anion transport
GO:0034440	0.00661249	8.41595	0.382275	3	90	lipid oxidation
GO:0006084	0.00670121	17.8689	0.123177	2	29	acetyl-CoA metabolic process
GO:0044264	0.0068174	8.31978	0.386522	3	91	cellular polysaccharide metabolic process
GO:0021549	0.00702605	8.22577	0.39077	3	92	cerebellum development
GO:0042745	0.0071603	17.2297	0.127425	2	30	circadian sleep/wake cycle
GO:0071548	0.0071603	17.2297	0.127425	2	30	response to dexamethasone
GO:0007584	0.00718838	5.60281	0.764549	4	180	response to nutrient
GO:0001666	0.00731438	4.42716	1.21478	5	286	response to hypoxia
GO:0016051	0.00732772	5.5708	0.768797	4	181	carbohydrate biosynthetic process
GO:0006063	0.00763326	16.6345	0.131672	2	31	uronic acid metabolic process
GO:0019585	0.00763326	16.6345	0.131672	2	31	glucuronate metabolic process
GO:0021696	0.00763326	16.6345	0.131672	2	31	cerebellar cortex morphogenesis
GO:0033574	0.00811997	16.079	0.13592	2	32	response to testosterone
GO:0010906	0.00812614	7.78574	0.412007	3	97	regulation of glucose metabolic process
GO:0045444	0.00820136	5.38607	0.794282	4	187	fat cell differentiation
GO:0036293	0.00830404	4.28726	1.25301	5	295	response to decreased oxygen levels
GO:0006820	0.00910455	3.22119	2.36161	7	556	anion transport
GO:1901699	0.00912814	2.9555	2.9605	8	697	cellular response to nitrogen compound
GO:0010039	0.00913414	15.0721	0.144415	2	34	response to iron ion
GO:0048015	0.00914091	5.21307	0.819767	4	193	phosphatidylinositol-mediated signaling
GO:0048017	0.00946907	5.15782	0.828262	4	195	inositol lipid-mediated signaling
GO:0022037	0.00957322	7.31578	0.437492	3	103	metencephalon development
GO:0019439	0.00964092	3.55401	1.82218	6	429	aromatic compound catabolic process
GO:0072350	0.00966136	14.6145	0.148662	2	35	tricarboxylic acid metabolic process
GO:0046717	0.00982805	7.24288	0.44174	3	104	acid secretion
