# Supplementary material for: A pilot systematic genomic comparison of recurrence risks of hepatitis B virus-associated hepatocellular carcinoma with low- and high-degree liver fibrosis
Source: BMC Med. 2017 Dec 7;15:214. doi: 10.1186/s12916-017-0973-7 (PMC5719570; doi:10.1186/s12916-017-0973-7)
Supplement: Supplementary file 7 — Summary of number of HBV integration sites in BGI samples. (XLSX 45 kb) [file 12916_2017_973_MOESM7_ESM.xlsx]

## Sheet: BGI_summary_2.txt
STable3. Summary of number of HBV integration sites in BGI samples
Sample	Non-neoplastic liver			Tumor
	Sung et al.	WGS	RNAseq	Sung et al.	WGS	RNAseq
11	0	0	0	8	14	2
22	0	13	61	3	11	44
28	0	NA	0	0	NA	9
30	0	5	24	3	24	5
65	0	NA	32	1	NA	11
70	1	43	33	6	17	15
82	3	13	63	1	1	1
180	6	25	28	4	16	7
200	0	15	130	6	15	8
