# Supplementary material for: A pilot systematic genomic comparison of recurrence risks of hepatitis B virus-associated hepatocellular carcinoma with low- and high-degree liver fibrosis
Source: BMC Med. 2017 Dec 7;15:214. doi: 10.1186/s12916-017-0973-7 (PMC5719570; doi:10.1186/s12916-017-0973-7)
Supplement: Supplementary file 8 — Comparison of HBV integration sites reported by Sinai and TCGA. (XLSX 48 kb) [file 12916_2017_973_MOESM8_ESM.xlsx]

## Sheet: TCGA_HBV_integration_result.txt
STable4. Comparison of HBV integration sites reported by Sinai and TCGA
Tissue	Barcode	# of HBV integration sites reported
		Sinai	TCGA	Sinai OR TCGA	Sinai AND TCGA	Sinai only	TCGA only
Adjacent normal	TCGA-BC-A10W-11A	16	11	17	10	6	1
	TCGA-DD-A116-11A	69	45	86	28	41	17
	TCGA-DD-A119-11A	12	10	17	5	7	5
	TCGA-DD-A1EH-11A	5	11	11	5	0	6
	TCGA-DD-A1EI-11A	3	1	3	1	2	0
	TCGA-G3-A3CH-11A	58	36	76	18	40	18
Tumor	TCGA-BC-A10W-01A	6	7	9	4	2	3
	TCGA-DD-A116-01A	1	1	1	1	0	0
	TCGA-DD-A119-01A	1	2	2	1	0	1
	TCGA-DD-A11A-01A	8	6	14	0	8	6
	TCGA-DD-A1EI-01A	3	3	5	1	2	2
