# Supplementary material for: A pilot systematic genomic comparison of recurrence risks of hepatitis B virus-associated hepatocellular carcinoma with low- and high-degree liver fibrosis
Source: BMC Med. 2017 Dec 7;15:214. doi: 10.1186/s12916-017-0973-7 (PMC5719570; doi:10.1186/s12916-017-0973-7)
Supplement: Supplementary file 11 — Transcripts with recurrent HBV integration. (XLSX 50 kb) [file 12916_2017_973_MOESM11_ESM.xlsx]

## Sheet: Recurrent_integration.txt
STable6. Transcripts with recurrent HBV integration
Transcript	Human Position	Location	Virus Position	HBV breakpoint	Patient ID
Recurrent integration in both Tumor and non-neoplastic liver tissues
ALB	chr4:74283804-74284027	Exon12	31	S protein	P138D
ALB	chr4:74270832	Exon2	371	S protein	P140D
ALB	chr4:74280751-74280883	Exon9	477	S protein	P140D
ALB	chr4:74269998	Exon1	1813	X protein	P157D
ALB	chr4:74272343	Intron2	458	S protein	P157D
ALB	chr4:74276125	Exon6	1471	X protein	P157D
ALB	chr4:74282755	Intron10	1379	X protein	P157D
ALB	chr4:74285352	Exon13	1982	preCore/Core	P157D
ALB	chr4:74285971	Exon14	3018	S protein	P157D
ALB	chr4:74285850	Intron13	153	S protein	P99D
ALB	chr4:74274310	Exon4	37	S protein	P112A
ALB	chr4:74284027	Exon12	923	Polymerase	P16A
AMBP	chr9:116837239	Exon8	76	S protein	P105D
AMBP	chr9:116823872	Intron3	429	S protein	P157A
CARHSP1	chr16:8954916	Intron3	1818	X protein	P170D
CARHSP1	chr16:8948960	Exon1	1138	Polymerase	P176A
CDH2	chr18:26408018-26408282	3'UTR:-877224	1507	X protein	P112D
CDH2	chr18:26408018-26408030	3'UTR:-877098	1820	X protein	P112A
CDH2	chr18:26408018	3'UTR:-877092	1671	X protein	P62A
COMMD3-BMI1	chr10:22612320	Intron5,Intron1	1039	Polymerase	P152D
COMMD3-BMI1	chr10:22619398-22619403	Exon14,Exon10	1806	X protein	P94A
CSMD3	chr8:113684458	Intron54	1090	Polymerase	P170D
CSMD3	chr8:114299205	Intron67	1825	X protein	P170D
CSMD3	chr8:113684458	Intron54	992	Polymerase	P170A
FN1	chr2:216284109	Intron35	457	S protein	P105D
FN1	chr2:216254959	Intron21	1791	X protein	P112D
FN1	chr2:216296688	Intron43	457	S protein	P140D
FN1	chr2:216285525	Intron36	457	S protein	P157D
FN1	chr2:216264072-216264075	Exon26	456	S protein	P16D
FN1	chr2:216266416	Intron26	1760	X protein	P16D
FN1	chr2:216269110-216269379	Exon27	281	S protein	P16D
FN1	chr2:216271234	Intron28	457	S protein	P16D
FN1	chr2:216272045-216272277	Intron29	458	S protein	P16D
FN1	chr2:216286966-216286967	Exon37	457	S protein	P16D
FN1	chr2:216244041	Intron14	457	S protein	P171D
FN1	chr2:216269379	Intron27	457	S protein	P171D
FN1	chr2:216253025	Intron21	457	S protein	P6D
FN1	chr2:216253822-216253840	Intron21	2005	preCore/Core	P6D
FN1	chr2:216279682	Intron34	458	S protein	P6D
FN1	chr2:216281647	Intron34	1825	X protein	P6D
FN1	chr2:216283757-216283963	Intron34	488	S protein	P6D
FN1	chr2:216264075	Intron26	457	S protein	P171A
HP	chr16:72093011-72093086	Exon6	438	S protein	P105D
HP	chr16:72090424	Intron2	426	S protein	P75D
HP	chr16:72093011-72093086	Exon6	1186	Polymerase	P176A
LINC00290	chr4:181977599-181977603	Promoter:7641	1797	X protein	P176D
LINC00290	chr4:181879311	Promoter:105931	1773	X protein	P94D
LINC00290	chr4:181879311	Promoter:105931	1570	X protein	P138A
LINC00308	chr21:24032146-24032150	3'UTR:-561213	1819	X protein	P152D
LINC00308	chr21:24032150	3'UTR:-561215	1823	X protein	P112A
LINC00308	chr21:24032150	3'UTR:-561215	1823	X protein	P62A
LOC102724265	chr11:69217035	Promoter:23403	1092	Polymerase	P112D
LOC102724265	chr11:69217032-69217035	Promoter:23404	1603	X protein	P6D
LOC102724265	chr11:69217032-69217038	Promoter:23403	1599	X protein	P6A
LOC102724265	chr11:69237891	Promoter:2547	457	S protein	P6A
NTM	chr11:131229644	Promoter:10726	3034	S protein	P176D
NTM	chr11:131229644	Promoter:10726	3033	S protein	P176A
PRKCE	chr2:46344574	Intron11	2966	S protein	P131D
PRKCE	chr2:46344574	Intron11	2967	S protein	P176D
PRKCE	chr2:46344574	Intron11	2966	S protein	P179D
PRKCE	chr2:46344574	Intron11	2966	S protein	P75D
PRKCE	chr2:46344574	Intron11	2966	S protein	P99D
PRKCE	chr2:46344574	Intron11	2966	S protein	P176A
PRKCE	chr2:46344574	Intron11	2965	S protein	P179A
RALGAPA1	chr14:36074916	Intron7,Intron7	2063	preCore/Core	P6D
RALGAPA1	chr14:36179875	Intron25,Intron25	1809	X protein	P94A
RTP2	chr3:187416193-187416444	Exon1	1475	X protein	P157D
RTP2	chr3:187416436-187416444	Exon1	1793	X protein	P157A
TF	chr3:133476609	Intron7	270	S protein	P105D
TF	chr3:133478172	Exon9	270	S protein	P105D
TF	chr3:133478018-133478172	Exon9	961	Polymerase	P94D
TF	chr3:133476609	Intron7	376	S protein	P16A
TF	chr3:133467250-133467428	Exon2	424	S protein	P179A
TF	chr3:133478018-133478172	Exon9	597	S protein	P6A
TIMM23B	chr10:51496064	Intron7	1810	X protein	P94D
TIMM23B	chr10:51496064	Intron7	1766	X protein	P105A
ZNF516	chr18:74124932-74124950	Intron5	99	S protein	P170D
ZNF516	chr18:74124932-74124950	Intron5	99	S protein	P176D
ZNF516	chr18:74124932-74124950	Intron5	110	S protein	P170A
ZNF516	chr18:74124932-74124950	Intron5	109	S protein	P176A
Recurrent integratoinin in non-neoplastic liver tissues only
ARAP2	chr4:35173356	Promoter:894263	1421	X protein	P16D
ARAP2	chr4:35661100	Promoter:406519	1717	X protein	P94D
CDH9	chr5:26867882	Promoter:12826	1717	X protein	P170D
CDH9	chr5:26707514	Promoter:173194	1684	X protein	P75D
DEFB112	chr6:50139122	3'UTR:-127835	457	S protein	P94D
DEFB112	chr6:50043463	3'UTR:-32176	1751	X protein	P99D
KCTD16	chr5:144306708	3'UTR:-756272	1481	X protein	P152D
KCTD16	chr5:144197579	3'UTR:-647143	1790	X protein	P75D
NRXN1	chr2:50249937	Intron2	1620	X protein	P131D
NRXN1	chr2:50376626	Intron5	1697	X protein	P170D
PDE4D	chr5:59052454	Intron14	1616	X protein	P105D
PDE4D	chr5:58755048	Intron14	1822	X protein	P99D
RAB9BP1	chr5:104974042	3'UTR:-538243	1819	X protein	P105D
RAB9BP1	chr5:104848356	3'UTR:-413182	1807	X protein	P176D
SLC6A15	chr12:85125780	Promoter:127486	1690	X protein	P6D
SLC6A15	chr12:84535762	Promoter:717504	1745	X protein	P99D
STK33	chr11:8372398	Promoter:41014	1639	X protein	P131D
STK33	chr11:8501589	Intron12	1821	X protein	P99D
Recurrent integratoinin in Tumor only
DBET	chr4:191039517	3'UTR:-53861	452	S protein	P176A
DBET	chr4:191039517	3'UTR:-53861	3006	S protein	P6A
KMT2B	chr19:36212665	Exon3	1955	preCore/Core	P161A
KMT2B	chr19:36212684-36212713	Exon3	2949	S protein	P16A
KMT2B	chr19:36213258	Intron3	457	S protein	P16A
KMT2B	chr19:36212676	Exon3	1473	X protein	P170A
KMT2B	chr19:36213704-36213894	Intron5	1628	X protein	P171A
RSPO3	chr6:127223026-127223028	Promoter:217020	1822	X protein	P170A
RSPO3	chr6:127223026	Promoter:217021	1827	X protein	P179A
