# Supplementary material for: A pilot systematic genomic comparison of recurrence risks of hepatitis B virus-associated hepatocellular carcinoma with low- and high-degree liver fibrosis
Source: BMC Med. 2017 Dec 7;15:214. doi: 10.1186/s12916-017-0973-7 (PMC5719570; doi:10.1186/s12916-017-0973-7)
Supplement: Supplementary file 15 — GO analysis with HBV fusion transcripts in Mount Sinai cohort. (XLSX 65 kb) [file 12916_2017_973_MOESM15_ESM.xlsx]

## Sheet: Stable9.txt
STable8. GO analysis with HBV fusion transcripts in Mount Sinai cohort
HBV integration sites in non-neoplastic liver tissues
GOBPID	Pvalue	OddsRatio	ExpCount	Count	Size	Term	Gene symbol
GO:0007155	0.0002379	2.1746	15.0761	30	973	cell adhesion	A1M, CD325, CDH9, CDH14, AF1, FAT, CIG, HAS2, GGF, CD49f, CD103, LAMA2, HSPC193, NCAM2, IGLON1, PCDH9, PKCE, PKG, PTPRL1, Hs.22998, HP, CD113, NRXN4, CTNNA3, HNT, AJAP1, ASPGX2, AXCAM, C6orf116, DMML2433
GO:0022610	0.000246411	2.16968	15.1071	30	975	biological adhesion	A1M, CD325, CDH9, CDH14, AF1, FAT, CIG, HAS2, GGF, CD49f, CD103, LAMA2, HSPC193, NCAM2, IGLON1, PCDH9, PKCE, PKG, PTPRL1, Hs.22998, HP, CD113, NRXN4, CTNNA3, HNT, AJAP1, ASPGX2, AXCAM, C6orf116, DMML2433
GO:0034332	0.000525305	5.42975	1.41	7	91	adherens junction organization	CD325, CDH9, CDH14, AF1, HSPC193, HP, CD113
GO:0055119	0.000552627	24.1289	0.170439	3	11	relaxation of cardiac muscle	ATFB9, DPDE4, ACRDYS2
GO:0007158	0.000728433	21.4464	0.185934	3	12	neuron cell-cell adhesion	NCAM2, Hs.22998, AXCAM
GO:0008038	0.00112132	9.93057	0.464834	4	30	neuron recognition	IGLON1, NRXN4, HNT, AXCAM
GO:2001237	0.00122845	6.88747	0.805713	5	52	negative regulation of extrinsic apoptotic signaling pathway	GGF, CD49f, TCF-4, BRAM1, UNC5B
GO:0007416	0.001229	5.48654	1.19307	6	77	synapse assembly	GPM6, GGF, Hs.22998, CDEP, DNM3, ASPGX2
GO:0034330	0.0016961	3.25938	3.26933	10	211	cell junction organization	CD325, CDH9, CDH14, AF1, CIG, CD49f, HSPC193, HP, CD113, ASPGX2
GO:0009743	0.00190172	3.80798	2.2467	8	145	response to carbohydrate stimulus	AF1, EIF2B1, GS, GYS2, PKCE, EVI16, TCF-4, CLP1
GO:0002576	0.00204663	4.92823	1.31703	6	85	platelet degranulation	A2M, ALB, C1IN, FGA, CIG, TF
GO:0034329	0.00231148	3.36008	2.85098	9	184	cell junction assembly	CD325, CDH9, CDH14, AF1, CIG, CD49f, HSPC193, HP, CD113
GO:0009749	0.00240848	4.10136	1.82835	7	118	response to glucose stimulus	AF1, EIF2B1, GS, GYS2, PKCE, EVI16, TCF-4
GO:0006198	0.00252259	12.8626	0.278901	3	18	cAMP catabolic process	CGI-PDE, DPDE4, ACRDYS2
GO:0021544	0.00252259	12.8626	0.278901	3	18	subpallium development	GCPS, NRXN4, RIT1
GO:2001236	0.00273345	4.63329	1.3945	6	90	regulation of extrinsic apoptotic signaling pathway	GGF, CD49f, TCF-4, BRAM1, FRA16D, UNC5B
GO:0009746	0.00304105	3.92323	1.90582	7	123	response to hexose stimulus	AF1, EIF2B1, GS, GYS2, PKCE, EVI16, TCF-4
GO:0007044	0.00310224	5.48211	0.991646	5	64	cell-substrate junction assembly	AF1, CIG, CD49f, HSPC193, HP
GO:0009214	0.00344472	11.3478	0.30989	3	20	cyclic nucleotide catabolic process	CGI-PDE, DPDE4, ACRDYS2
GO:0090075	0.00344472	11.3478	0.30989	3	20	relaxation of muscle	ATFB9, DPDE4, ACRDYS2
GO:0034284	0.00363282	3.79141	1.9678	7	127	response to monosaccharide stimulus	AF1, EIF2B1, GS, GYS2, PKCE, EVI16, TCF-4
GO:0097191	0.00363282	3.79141	1.9678	7	127	extrinsic apoptotic signaling pathway	GGF, CD49f, HSPC193, TCF-4, BRAM1, FRA16D, UNC5B
GO:0046320	0.00454861	10.1519	0.340878	3	22	regulation of fatty acid oxidation	ACAD6, PDK4, CIMT1
GO:0071322	0.00485552	4.89832	1.10011	5	71	cellular response to carbohydrate stimulus	AF1, PKCE, EVI16, TCF-4, CLP1
GO:0090317	0.00485552	4.89832	1.10011	5	71	negative regulation of intracellular protein transport	PKIA, EVI16, CD258, BTRC2, FIG
GO:0060828	0.00507506	3.55248	2.09175	7	135	regulation of canonical Wnt receptor signaling pathway	CD325, GCPS, HSPC193, MCC, AF9, EVI16, TCF-4
GO:0016337	0.00548416	2.29141	6.4457	14	416	cell-cell adhesion	CD325, CDH9, CDH14, AF1, FAT, HAS2, NCAM2, PCDH9, PKG, PTPRL1, Hs.22998, CD113, CTNNA3, AXCAM
GO:0051174	0.00553535	1.7099	20.0499	32	1294	regulation of phosphorus metabolic process	ACAD6, CAK, AF1, FLT, GLUR8, GGF, 5-HT2C, CD49f, HSPC193, MC2, ACRDYS2, PDK4, PKIA, PKCE, PKG, PRB1, GP96, MDCR, 3PK, ACVRIP1, CDEP, HP, ATG8C, RGS-17, MKPX, KIAA1219, p220, AKTIP, IEGF, ARAP2, GARNL1, MAGI-3
GO:0048585	0.00557073	1.85638	13.7436	24	887	negative regulation of response to stimulus	A2M, A1M, C1IN, CD325, GCPS, GGF, CD49f, HSPC193, MCC, AF9, CIMT1, TCF-4, CD258, ARIP3, Hs.22998, ACVRIP1, HP, BRAM1, RGS-17, FRA16D, MKPX, RC3H1, C6orf116, UNC5B
GO:0007156	0.00594006	3.44388	2.15373	7	139	homophilic cell adhesion	CD325, CDH9, CDH14, FAT, PCDH9, PTPRL1, CD113
GO:0051235	0.0066063	3.06179	2.75802	8	178	maintenance of location	ALB, 5-HT2C, CIMT1, PKCE, GP96, CD258, 8B, FIG
GO:0045216	0.0068257	3.04368	2.77351	8	179	cell-cell junction organization	CD325, CDH9, CDH14, AF1, HSPC193, HP, CD113, ASPGX2
GO:0032024	0.00689538	5.73019	0.759229	4	49	positive regulation of insulin secretion	GS, PKCE, EVI16, TCF-4
GO:0033157	0.00800649	2.95618	2.85098	8	184	regulation of intracellular protein transport	GCPS, HSPC193, PKIA, EVI16, TCF-4, CD258, BTRC2, FIG
GO:0030449	0.00816248	8.03414	0.418351	3	27	regulation of complement activation	A2M, C1IN, AHUS1
GO:2000257	0.00816248	8.03414	0.418351	3	27	regulation of protein activation cascade	A2M, C1IN, AHUS1
GO:0019220	0.00854479	1.66546	19.8484	31	1281	regulation of phosphate metabolic process	ACAD6, CAK, AF1, FLT, GLUR8, GGF, 5-HT2C, CD49f, HSPC193, MC2, ACRDYS2, PKIA, PKCE, PKG, PRB1, GP96, MDCR, 3PK, ACVRIP1, CDEP, HP, ATG8C, RGS-17, MKPX, KIAA1219, p220, AKTIP, IEGF, ARAP2, GARNL1, MAGI-3
GO:0090090	0.00887795	4.19538	1.27055	5	82	negative regulation of canonical Wnt receptor signaling pathway	CD325, GCPS, MCC, AF9, TCF-4
GO:0048699	0.00892932	1.70293	17.4778	28	1128	generation of neurons	AF1, GABRB2, GCPS, GPM6, GGF, LAMA2, IGLON1, CIMT1, PKG, PTPRL1, EVI16, TCF-4, MDCR, PST, Hs.22998, ACVRIP1, CDEP, FOX2, NRXN4, HNT, KIAA1486, RIT1, ATD3, SLITRK6, LRRC12, NOE3, AXCAM, UNC5B
GO:0030178	0.0089912	3.56447	1.78186	6	115	negative regulation of Wnt receptor signaling pathway	CD325, GCPS, MCC, AF9, TCF-4, FRA16D
GO:0030111	0.00961889	2.85754	2.94395	8	190	regulation of Wnt receptor signaling pathway	CD325, GCPS, HSPC193, MCC, AF9, EVI16, TCF-4, FRA16D
GO:0050806	0.00969417	5.1554	0.836702	4	54	positive regulation of synaptic transmission	GS, LAMA2, PKCE, Hs.22998
GO:0035303	0.0097444	3.49976	1.81285	6	117	regulation of dephosphorylation	HSPC193, GP96, MDCR, ACVRIP1, CDEP, HP
GO:0061178	0.00996845	7.41511	0.44934	3	29	regulation of insulin secretion involved in cellular response to glucose stimulus	AF1, PKCE, TCF-4
GO:0016055	0.00997397	2.37233	4.86527	11	314	Wnt receptor signaling pathway	CD325, GCPS, HSPC193, MCC, MI, AF9, EVI16, TCF-4, ACVRIP1, BTRC2, FRA16D
HBV integration sites in tumor tissues
GOBPID	Pvalue	OddsRatio	ExpCount	Count	Size	Term	Gene symbol
GO:0002576	4.93969e-05	14.1288	0.400835	5	85	platelet degranulation	ALB, APO-J, CIG, A2AP, TF
GO:0030168	9.17485e-05	7.38458	1.06575	7	226	platelet activation	ALB, APO-J, CIG, A2AP, PKCE, TF, ARMD10
GO:0045429	0.000372166	24.4561	0.141471	3	30	positive regulation of nitric oxide biosynthetic process	EL52, D6S182, ARMD10
GO:0061041	0.000818733	10.4734	0.419698	4	89	regulation of wound healing	APOH, A2AP, PKCE, ARMD10
GO:0045428	0.0010106	16.9173	0.19806	3	42	regulation of nitric oxide biosynthetic process	EL52, D6S182, ARMD10
GO:2000104	0.001173	48.2516	0.0518728	2	11	negative regulation of DNA-dependent DNA replication	NYGGF4, 4933425L19Rik
GO:0050790	0.0012323	2.68564	6.99811	16	1484	regulation of catalytic activity	ABL2, ALDB, APOH, CALR, CCNA, CDKN2C, EL52, D6S182, A2AP, PP2CA, PKCE, ARMD10, UBB, HP, ELFN2, GARNL1
GO:0006275	0.00131228	9.17026	0.476287	4	101	regulation of DNA replication	CALR, PP2CA, NYGGF4, 4933425L19Rik
GO:0035872	0.00149214	14.6557	0.226354	3	48	nucleotide-binding domain, leucine rich repeat containing receptor signaling pathway	D6S182, ARMD10, UBB
GO:0018298	0.00165341	39.4733	0.0613042	2	13	protein-chromophore linkage	A1M, MOP
GO:0006809	0.00188111	13.4557	0.245217	3	52	nitric oxide biosynthetic process	EL52, D6S182, ARMD10
GO:0031639	0.0019231	36.1814	0.0660199	2	14	plasminogen activation	APOH, A2AP
GO:0051917	0.0019231	36.1814	0.0660199	2	14	regulation of fibrinolysis	APOH, A2AP
GO:0006260	0.00192995	5.01718	1.30625	6	277	DNA replication	CALR, PP2CA, PTMS, TCS1, NYGGF4, 4933425L19Rik
GO:0050878	0.00213763	3.49147	2.86715	9	608	regulation of body fluid levels	ALB, APOH, CHRM3, APO-J, CIG, A2AP, PKCE, TF, ARMD10
GO:0009968	0.00232834	3.21102	3.48491	10	739	negative regulation of signal transduction	A1M, CALR, CD325, APO-J, PP2CA, TCS1, ARMD10, UBB, HP, NYGGF4
GO:0006457	0.00240833	5.81148	0.933711	5	198	protein folding	CALR, CANX, APO-J, EL52, D6S182
GO:0007596	0.00254737	3.69892	2.38615	8	506	blood coagulation	ALB, APOH, APO-J, CIG, A2AP, PKCE, TF, ARMD10
GO:0050817	0.0026419	3.676	2.4003	8	509	coagulation	ALB, APOH, APO-J, CIG, A2AP, PKCE, TF, ARMD10
GO:0007599	0.00267402	3.66842	2.40501	8	510	hemostasis	ALB, APOH, APO-J, CIG, A2AP, PKCE, TF, ARMD10
GO:0023057	0.00325324	3.05628	3.64996	10	774	negative regulation of signaling	A1M, CALR, CD325, APO-J, PP2CA, TCS1, ARMD10, UBB, HP, NYGGF4
GO:0010648	0.00334454	3.04368	3.66411	10	777	negative regulation of cell communication	A1M, CALR, CD325, APO-J, PP2CA, TCS1, ARMD10, UBB, HP, NYGGF4
GO:0030193	0.00355913	10.6249	0.306521	3	65	regulation of blood coagulation	APOH, A2AP, ARMD10
GO:0046209	0.00355913	10.6249	0.306521	3	65	nitric oxide metabolic process	EL52, D6S182, ARMD10
GO:1900046	0.00355913	10.6249	0.306521	3	65	regulation of hemostasis	APOH, A2AP, ARMD10
GO:0030194	0.00355915	25.5311	0.0895985	2	19	positive regulation of blood coagulation	APOH, A2AP
GO:0031638	0.00355915	25.5311	0.0895985	2	19	zymogen activation	APOH, A2AP
GO:1900048	0.00355915	25.5311	0.0895985	2	19	positive regulation of hemostasis	APOH, A2AP
GO:0043085	0.00387144	2.82063	4.37146	11	927	positive regulation of catalytic activity	ABL2, ALDB, APOH, CALR, D6S182, PP2CA, PKCE, ARMD10, UBB, HP, GARNL1
GO:0032268	0.00392195	2.50019	6.39922	14	1357	regulation of cellular protein metabolic process	CALR, CCNA, CDKN2C, APO-J, D6S182, PP2CA, PKCE, ARMD10, UBB, Hqk, MLL2, HP, IGF2BP2, NYGGF4
GO:0031399	0.00406401	2.67677	5.05524	12	1072	regulation of protein modification process	CALR, CCNA, CDKN2C, APO-J, D6S182, PP2CA, PKCE, ARMD10, UBB, MLL2, HP, NYGGF4
GO:0050820	0.00434438	22.8406	0.0990299	2	21	positive regulation of coagulation	APOH, A2AP
GO:0050818	0.00438618	9.82869	0.3301	3	70	regulation of coagulation	APOH, A2AP, ARMD10
GO:2000145	0.00448993	3.6976	2.06548	7	438	regulation of cell motility	ABL2, APOH, CALR, PKCE, HD7, HP, ZSWIM6
GO:0035966	0.00451632	6.42776	0.669631	4	142	response to topologically incorrect protein	CALR, APO-J, EL52, D6S182
GO:0009894	0.00476376	3.31821	2.64551	8	561	regulation of catabolic process	ABL2, ALDB, APO-J, D6S182, PP2CA, PKCE, HP, GARNL1
GO:0038093	0.00536898	4.77975	1.12705	5	239	Fc receptor signaling pathway	FGF3, EL52, D6S182, PKCE, UBB
GO:0007155	0.00556693	2.67684	4.58839	11	973	cell adhesion	ABL2, A1M, CALR, CD325, CD114, CIG, A2AP, PP2CA, PKCE, HP, HNT
GO:0022610	0.00565224	2.6709	4.59782	11	975	biological adhesion	ABL2, A1M, CALR, CD325, CD114, CIG, A2AP, PP2CA, PKCE, HP, HNT
GO:0042730	0.00565794	19.7219	0.113177	2	24	fibrinolysis	APOH, A2AP
GO:0044093	0.00579927	2.54936	5.28631	12	1121	positive regulation of molecular function	ABL2, ALDB, APOH, CALR, APO-J, D6S182, PP2CA, PKCE, ARMD10, UBB, HP, GARNL1
GO:0002756	0.00614832	8.65947	0.372541	3	79	MyD88-independent toll-like receptor signaling pathway	PKCE, ARMD10, UBB
GO:0019220	0.00632475	2.42927	6.04082	13	1281	regulation of phosphate metabolic process	ALDB, CALR, CCNA, CDKN2C, D6S182, PP2CA, PKCE, ARMD10, UBB, HP, NYGGF4, ELFN2, GARNL1
GO:0016192	0.00651571	2.61567	4.68742	11	994	vesicle-mediated transport	ABL2, ALB, CALR, CANX, APO-J, CIG, EL52, D6S182, A2AP, PKCE, TF
GO:0051240	0.00654359	3.13522	2.7917	8	592	positive regulation of multicellular organismal process	ALB, APOH, CHRM3, FGF3, A2AP, PKCE, ARMD10, UBB
GO:0017038	0.00658213	4.54284	1.18364	5	251	protein import	EL52, D6S182, ARMD10, DYRK2, IPO12
GO:0006913	0.00667643	3.8523	1.68351	6	357	nucleocytoplasmic transport	CALR, D6S182, ASF, ARMD10, DYRK2, IPO12
GO:0040012	0.00685635	3.404	2.23525	7	474	regulation of locomotion	ABL2, APOH, CALR, PKCE, HD7, HP, ZSWIM6
GO:0051174	0.00687357	2.4023	6.10213	13	1294	regulation of phosphorus metabolic process	ALDB, CALR, CCNA, CDKN2C, D6S182, PP2CA, PKCE, ARMD10, UBB, HP, NYGGF4, ELFN2, GARNL1
GO:0043408	0.0070107	3.38901	2.24468	7	476	regulation of MAPK cascade	A1M, CD325, A2AP, PP2CA, PKCE, ARMD10, UBB
GO:0051017	0.00704874	8.22425	0.391404	3	83	actin filament bundle assembly	ABL2, A2AP, HP
GO:0061572	0.00704874	8.22425	0.391404	3	83	actin filament bundle organization	ABL2, A2AP, HP
GO:0051169	0.00713001	3.79688	1.70709	6	362	nuclear transport	CALR, D6S182, ASF, ARMD10, DYRK2, IPO12
GO:0090329	0.0071302	17.3518	0.127324	2	27	regulation of DNA-dependent DNA replication	NYGGF4, 4933425L19Rik
GO:0034504	0.00714032	4.45081	1.20722	5	256	protein localization to nucleus	CALR, D6S182, ARMD10, DYRK2, IPO12
GO:0032940	0.00728096	2.86319	3.45662	9	733	secretion by cell	ALB, CANX, CHRM3, APO-J, CIG, A2AP, PKCE, TF, ARMD10
GO:0007254	0.00796517	5.43261	0.787524	4	167	JNK cascade	A1M, A2AP, ARMD10, UBB
GO:1901565	0.00799592	2.81813	3.50849	9	744	organonitrogen compound catabolic process	ALDB, A1M, GPC5, 4-HPPD, EL52, HP, HIBCH, C4orf14, GARNL1
GO:0048585	0.00838627	2.64101	4.18283	10	887	negative regulation of response to stimulus	A1M, CALR, CD325, APO-J, PP2CA, TCS1, ARMD10, UBB, HP, NYGGF4
GO:0051270	0.00888458	3.23218	2.34842	7	498	regulation of cellular component movement	ABL2, APOH, CALR, PKCE, HD7, HP, ZSWIM6
GO:0051604	0.00899367	5.23758	0.815818	4	173	protein maturation	APOH, CALR, A2AP, UBB
GO:0042060	0.00903621	2.95563	2.95203	8	626	wound healing	ALB, APOH, APO-J, CIG, A2AP, PKCE, TF, ARMD10
GO:0071900	0.00905938	3.59975	1.79669	6	381	regulation of protein serine/threonine kinase activity	CCNA, CDKN2C, D6S182, PP2CA, ARMD10, UBB
GO:0002433	0.00907412	7.47252	0.42913	3	91	immune response-regulating cell surface receptor signaling pathway involved in phagocytosis	EL52, D6S182, PKCE
GO:0038094	0.00907412	7.47252	0.42913	3	91	Fc-gamma receptor signaling pathway	EL52, D6S182, PKCE
GO:0038096	0.00907412	7.47252	0.42913	3	91	Fc-gamma receptor signaling pathway involved in phagocytosis	EL52, D6S182, PKCE
GO:0022603	0.00920234	2.94568	2.96147	8	628	regulation of anatomical structure morphogenesis	APOH, CALR, FGF3, CIG, PP2CA, HD7, HP, NYGGF4
GO:0070423	0.00933214	14.9544	0.146187	2	31	nucleotide-binding oligomerization domain containing signaling pathway	ARMD10, UBB
GO:0018279	0.00934874	7.38806	0.433845	3	92	protein N-linked glycosylation via asparagine	CALR, CANX, D8S1992
GO:0018196	0.00962818	7.30547	0.438561	3	93	peptidyl-asparagine modification	CALR, CANX, D8S1992
GO:0030155	0.00999357	4.08594	1.31097	5	278	regulation of cell adhesion	ABL2, CALR, A2AP, PP2CA, PKCE
