# Supplementary material for: A pilot systematic genomic comparison of recurrence risks of hepatitis B virus-associated hepatocellular carcinoma with low- and high-degree liver fibrosis
Source: BMC Med. 2017 Dec 7;15:214. doi: 10.1186/s12916-017-0973-7 (PMC5719570; doi:10.1186/s12916-017-0973-7)
Supplement: Supplementary file 16 — Comparison of HBV fusion transcripts with cancer-related genes. (XLSX 37 kb) [file 12916_2017_973_MOESM16_ESM.xlsx]

## Sheet: Sinai_TSGs.txt
STable9. Comparison of HBV fusion transcripts with cancer related genes
Cancer Dataset	Tissue	# of overlap	FET pva	Odds ratio	genelist
Tumor Suppressor Genes (TSGene 2.0)	Normal	29	0.004	1.79	ADAMTS8, AJAP1, ARID2, CNTNAP2, CTNNA3, DUSP22, EFNA5, FAT1, HSP90B1, IGFBP4, ING2, IQGAP2, MCC, NRF1, OPCML, PCDH9, PPARG, PRKCE, RBL1, RFWD2, SUZ12, TAGLN, TCF4, TCF7L2, TRIM24, TUSC1, UNC5B, WWOX, ZMYND11
	Tumor	8	0.11	1.72	CDKN2C, CLU, GPC5, HOPX, MEG3, PPP2CA, PPP2R2C, PRKCE
Cancer census gene (COSMIC)	Normal	13	0.03	1.9	ARID2, BCL11B, EWSR1, GOPC, MAFB, MAML2, MITF, MLLT3, NRG1, PPARG, SUZ12, TCF7L2, YWHAE
	Tumor	6	0.02	3.15	ABL2, CALR, CDKN2C, CSF3R, RSPO3, TERT
