# Supplementary material for: A pilot systematic genomic comparison of recurrence risks of hepatitis B virus-associated hepatocellular carcinoma with low- and high-degree liver fibrosis
Source: BMC Med. 2017 Dec 7;15:214. doi: 10.1186/s12916-017-0973-7 (PMC5719570; doi:10.1186/s12916-017-0973-7)
Supplement: Supplementary file 18 — HBV fusion transcript enrichment for tumor suppressor genes in different liver fibrosis and tumor recurrent status. (XLSX 38 kb) [file 12916_2017_973_MOESM18_ESM.xlsx]

## Sheet: Fibrosis_Recurrent_TSGs.txt
STable10. HBV fusion transcripts enrichment for tumor suppressor genes in different liver fibrosis and tumor recurrent status
Liver Fibrosis	Tumor Recurrence	# of overlap	OddRatio	FET pvalue	Overlapped TSGs
High	Yes	6	3.73	0.009	EFNA5, HSP90B1, IQGAP2, RBL1, SUZ12, TAGLN
	No	6	1.67	0.17	IGFBP4, NRF1, PPARG, PRKCE, RFWD2, TCF4
Low	Yes	11	2.22	0.02	ADAMTS8, ARID2, CNTNAP2, CTNNA3, MCC, OPCML, PRKCE, TCF7L2, TRIM24, TUSC1, ZMYND11
	No	8	1.17	0.38	AJAP1, DUSP22, FAT1, ING2, PCDH9, PRKCE, UNC5B, WWOX
