# Supplementary material for: A pilot systematic genomic comparison of recurrence risks of hepatitis B virus-associated hepatocellular carcinoma with low- and high-degree liver fibrosis
Source: BMC Med. 2017 Dec 7;15:214. doi: 10.1186/s12916-017-0973-7 (PMC5719570; doi:10.1186/s12916-017-0973-7)
Supplement: Supplementary file 19 — Association between pathogenic mutations and HBV integration host genes. (XLSX 41 kb) [file 12916_2017_973_MOESM19_ESM.xlsx]

## Sheet: Tumor_integration_signatures_KM
STable11. Association between pathogenic mutations and HBV integration host genes
Dataset	Tissue	pathogenic mutations
Mt. Sinai	non-neoplastic liver	ALB, CDC27, CSMD3, CTNNA3, DYNC2H1, FAT1, FRAS1, GJB7, HERC2P3, HNRNPK, HYDIN, KIF21A, MAGI2, MAGI3, PIEZO2, TIMM23B, UNC5B (17, OR=3.0, p=0.0001)
	tumor	ALB, APOH, CSMD3, GLDN, TIMM23B (5, OR=2.9, p=0.04)
BGI	non-neoplastic liver	CDH1, CNTRL, COPA, CSMD3, ELK3, EPHA3, FKBP14, FN1, FOXA1, GPR141, ITGA11, KMT2C, PTPRD, TMTC1, TRAPPC9, TSHZ2, UTP20 (17, OR=2.5, p=0.0009)
	tumor	EPHA3, FN1, INPP4B, RALGAPA2, RXRA (5, OR=1.8, p=0.15)
TCGA	non-neoplastic liver	ADH5, CHL1, CPS1, EXOC4, FN1, FRZB, GRIN3A, PPWD1, SHROOM3, USP40 (10, OR=2.5, p=0.009)
	tumor	FN1 (1, OR=2.4, p=0.36)
ICGC	non-neoplastic liver	ADH4, ALB, CDH12, CHRM3, CNOT1, EPHA4, FN1, NALCN, TANC2 (9, OR=2.8, p=0.008)
	tumor	AKAP9, RB1CC1 (2, OR=2.5, p=0.2)
gene universe=26760
OR=oddratio
p=Fisher's exact test p-value
