# Supplementary material for: A pilot systematic genomic comparison of recurrence risks of hepatitis B virus-associated hepatocellular carcinoma with low- and high-degree liver fibrosis
Source: BMC Med. 2017 Dec 7;15:214. doi: 10.1186/s12916-017-0973-7 (PMC5719570; doi:10.1186/s12916-017-0973-7)
Supplement: Supplementary file 21 — Common pathogenic SNPs and somatic mutations among different datasets. (XLSX 47 kb) [file 12916_2017_973_MOESM21_ESM.xlsx]

## Sheet: Pathogenic_SNPs_probe_normal_ov
STable12. Common pathogenic SNPs and somatic mutations among different dataset
pathogenic SNPs in non-tumor tissues
without cirrhosis	Sinai	TCGA	ICGC		with cirrhosis	Sinai	TCGA	ICGC
Sinai	773	OR= 1375.43 , p-value= 0	OR= 1772.81 , p-value= 0		Sinai	864	OR= 1837.50 , p-value= 0	OR= 2211.59 , p-value= 0
TCGA	280	747	OR= 1047.74 , p-value= 0		TCGA	237	453	OR= 2557.25 , p-value= 0
ICGC	420	336	1186		ICGC	297	205	549
pathogenic SNPs in tumor tissues
without cirrhosis	Sinai	TCGA	ICGC		with cirrhosis	Sinai	TCGA	ICGC
Sinai	911	OR= 694.19 , p-value= 0	OR= 987.30 , p-value= 0		Sinai	909	OR= 1319.22 , p-value= 0	OR= 1284.72 , p-value= 0
TCGA	306	1110	OR= 434.69 , p-value= 0		TCGA	258	600	OR= 1283.08 , p-value= 0
ICGC	463	364	1596		ICGC	313	230	771
pathogenic somatic mutations
without cirrhosis	Sinai	TCGA	ICGC		with cirrhosis	Sinai	TCGA	ICGC
Sinai	336	OR= 716.33 , p-value= 2.8e-223	OR= 1081.29 , p-value= 0		Sinai	300	OR= 1057.17 , p-value= 1.8e-139	OR= 761.76 , p-value= 3.5e-167
TCGA	96	726	OR= 364.11 , p-value= 3.5e-320		TCGA	55	288	OR= 769.03 , p-value= 8.7e-163
ICGC	151	156	981		ICGC	70	68	507
